# Supplementary material for: circPTPN12 promotes the progression and sunitinib resistance of renal cancer via hnRNPM/IL-6/STAT3 pathway
Source: Cell Death Dis. 2023 Mar 31;14(3):232. doi: 10.1038/s41419-023-05717-z (PMC10066201; doi:10.1038/s41419-023-05717-z)
Supplement: Supplementary file 4 — Supplementary table 6 [file 41419_2023_5717_MOESM4_ESM.xlsx]

## Sheet: stat
Header line description of worksheet "Peptide"
Sequence	肽段氨基酸序列
Modifications	修饰类型及位点
Master Protein Accessions	master protein 的特征性编号
Missed Cleavages	酶漏切位点数目
PSMs	该肽段包含的肽段匹配数目
RT [min]	保留时间
DeltaM[ppm]	质量测量准确度,是质谱定性的重要依据。
	其计算方法：｜Ｍ－Ｍ０｜÷ｍ）×１０^６（ｐｐｍ）
	注：Ｍ为离子质量的实测值；Ｍ０为离子质量的理论值；ｍ为离子的质量数。
	对于高分辨率质谱通常要求仪器的质量测量准确度小于１０ｐｐｍ。
Abundances (Normalized)	该肽段的丰度标准化，校正实验偏差
Header line description of worksheet "Protein"
Accession	蛋白ID
MW [kDa]	蛋白分子量
Coverage [%]	蛋白序列中氨基酸覆盖度
PSMs	肽段匹配到二级谱图的数目
Peptides	鉴定到不同肽段的总数目
Unique Peptides	特异性肽段数目
Score	对蛋白匹配度的打分，是肽段分数的加和
Abundances (Normalized)	该蛋白的丰度标准化，校正实验偏差

## Sheet: Peptide
Sequence	Modifications	Master Protein Accessions	Missed Cleavages_sense	Missed Cleavages_input	Missed Cleavages_anti_sense	PSMs_sense	PSMs_input	PSMs_anti_sense	RT [min]_sense	RT [min]_input	RT [min]_anti_sense	DeltaM [ppm]_sense	DeltaM [ppm]_input	DeltaM [ppm]_anti_sense	Abundances (Normalized)_sense	Abundances (Normalized)_input	Abundances (Normalized)_anti_sense	Abundances: sense	Abundances: input	Abundances: anti_sense
ALGFEAAESSLTK		B2R7Z6	0	-	-	1	-	-	21.6875	-	-	-0.16	-	-		-	-		-	-
KDVDNAYMIK		P35908	1	1	-	1	1	-	14.4435	14.4048	-	-0.57	-3.21	-		6829823.5	-		6829823.5	-
IQVWHEEHR		P26038	0	0	-	1	1	-	12.8936	13.0098	-	-0.46	-0.19	-	4502925.5	545370.1875	-	4502925.5	545370.1875	-
ALDNLAR		A5PL32	-	0	-	-	1	-	-	14.5161	-	-	-0.11	-	-	513298.5	-	-	513298.5	-
LLADQAEAR		P84098	-	-	0	-	-	1	-	-	13.7400	-	-	-1.77	-	-	1080657.5	-	-	1080657.5
IGTFDLK		A0A024R3R5	-	0	-	-	1	-	-	19.5109	-	-	-1.87	-	-		-	-		-
TYTQLVR		O75643	0	-	-	1	-	-	15.2014	-	-	1.38	-	-	364920.09375	-	-	364920.09375	-	-
TITLEVEPSDTIENVK		B2RDW1	0	-	-	1	-	-	23.3382	-	-	-0.10	-	-	14474459	-	-	14474459	-	-
TFDQLTPDESK		Q15293	-	0	-	-	1	-	-	16.6750	-	-	1.79	-	-		-	-		-
GSSGVGLTAAVLR		B2RBA6	-	-	0	-	-	1	-	-	22.0073	-	-	-5.26	-	-		-	-
VTDSSVSVQLRE		Q6ZVX7	-	-	1	-	-	1	-	-	16.8281	-	-	-7.55	-	-		-	-
EELPVIPK		Q9H6F5	0	-	-	1	-	-	20.3671	-	-	0.01	-	-		-	-		-	-
FDTQYPYGEK		P30040	-	0	-	-	1	-	-	16.1963	-	-	1.51	-	-	409488.90625	-	-	409488.90625	-
ESEPQAAAEPAEAK		P80723	-	0	-	-	1	-	-	12.1927	-	-	2.49	-	-	469019.53125	-	-	469019.53125	-
SGNIVAGIANESK		P49915	0	-	-	1	-	-	17.5855	-	-	-1.41	-	-		-	-		-	-
YSTSGSSGLTTGK		Q16891	-	0	-	-	1	-	-	12.4000	-	-	1.10	-	-		-	-		-
SEQHGSSSGLSSSYGQHGSGSHQSSGHGR		Q86YZ3	0	0	0	1	1	1	9.4187	9.4718	9.3767	0.44	1.30	2.90
GMQDLVEDFK	1xOxidation [M2]	A0A0S2Z428	0	0	0	1	1	1	19.6174	19.6828	19.7281	-1.78	-1.14	-2.09	1365154.5	1375100	864765.6875	1365154.5	1375100	864765.6875
GYISPYFINTSK		A0A024R3X4	-	-	0	-	-	2	-	-	23.4690	-	-	-0.18	-	-	1459614.375	-	-	1459614.375
YFIIQDR		X6RBG4	-	0	-	-	1	-	-	20.3949	-	-	0.21	-	-	1741121.5	-	-	1741121.5	-
QHEADADLINAGK		P55809	0	-	-	1	-	-	14.1472	-	-	-2.13	-	-		-	-		-	-
LNFAVASR		V9HVY3	0	0	-	1	1	-	18.3696	18.4053	-	-1.91	0.33	-		3921651.25	-		3921651.25	-
TTPSYVAFTDTER		Q53GZ6; B2R6X5	0	-	-	1	-	-	19.8571	-	-	0.18	-	-	3370670.25	-	-	3370670.25	-	-
LQAEISNVKK		Q0IIN1	1	1	1	1	1	1	12.7492	12.8260	12.8468	0.80	1.50	1.18	416868.75		255397.578125	416868.75		255397.578125
KLEDGPK		Q53G85	-	1	-	-	1	-	-	9.2162	-	-	0.81	-	-		-	-		-
IKNDLNLKK		P15924	2	2	-	1	1	-	11.1974	11.2222	-	-3.66	-1.93	-			-			-
MSVEADINGLR		P02533	0	0	0	1	1	1	20.3504	20.4016	20.5237	1.76	3.49	1.70
ITLDNAYMEK		A0A024R5Z9	-	0	0	-	1	1	-	18.8894	18.9822	-	-4.52	-3.54	-			-
ETQSQLETER		P15924	-	0	-	-	1	-	-	11.4042	-	-	1.42	-	-	3797606.5	-	-	3797606.5	-
FPTLWSGAR		Q1KMD3	0	-	-	1	-	-	24.2822	-	-	-0.50	-	-		-	-		-	-
APGFGDNR		A0A024R3X4	0	0	0	1	1	1	12.4776	12.5109	12.5508	-1.07	-1.61	-0.34	15278707	8949673	2587073.25	15278707	8949673	2587073.25
SGQSSYGQHSSGSSQSSGYGQHGSR		Q5D862	0	0	0	1	1	1	9.5483	9.6466	9.5442	1.61	3.07	0.06
LSEQELQFR		Q16891	-	0	-	-	1	-	-	18.9311	-	-	2.70	-	-		-	-		-
EVFEDAAEIR		P19338	0	-	0	1	-	1	18.9120	-	19.0416	1.86	-	1.61	1717353.875	-	804407.375	1717353.875	-	804407.375
VPEEDLK		Q53HV2	0	0	-	1	1	-	12.7429	12.7947	-	-1.31	-0.88	-	354925.0625	820955.1875	-	354925.0625	820955.1875	-
YIDQEELNK		K9JA46; A0A024RD80	-	0	-	-	1	-	-	14.1992	-	-	1.49	-	-	4584183	-	-	4584183	-
GETGPSGPVGPAGAVGPR		A0A0S2Z3H5	-	0	-	-	1	-	-	16.2904	-	-	1.18	-	-	1124107.125	-	-	1124107.125	-
LTYEIEDEK		P15924	0	0	0	1	1	1	16.2629	16.2853	16.3886	-3.03	-2.41	-2.33	2407731	2649950.5	1293529.75	2407731	2649950.5	1293529.75
EHALLAYTLGVK		Q53G85	-	0	-	-	1	-	-	22.0432	-	-	0.77	-	-	2049636.5	-	-	2049636.5	-
ADVVVSGPK		Q09666	-	0	-	-	1	-	-	13.8097	-	-	-1.37	-	-	961213.75	-	-	961213.75	-
WNTDNTLGTEITVEDQLAR		A0A1L1UHR1	-	0	-	-	1	-	-	25.2920	-	-	0.79	-	-	593461.25	-	-	593461.25	-
SEVDMLK		P07355	-	0	-	-	1	-	-	15.9690	-	-	0.76	-	-		-	-		-
NVGQFSGFPFEK		A0A494C028	0	-	-	1	-	-	25.1173	-	-	-1.43	-	-	901811.625	-	-	901811.625	-	-
ANLPQSFQVDTSK		P21333	-	0	-	-	1	-	-	19.0481	-	-	7.08	-	-		-	-		-
SEDYVDIVQGNR		O00469	-	0	-	-	1	-	-	19.3226	-	-	0.63	-	-	1587889.625	-	-	1587889.625	-
GYFEYIEENK		Q00839	0	-	0	1	-	1	21.1959	-	21.3571	-1.48	-	-4.76		-			-
AELNEFLTR		P23396	0	0	-	1	1	-	21.8257	21.8250	-	-5.51	-2.12	-			-			-
ALDPEISSGEGLR		Q08554	0	-	0	1	-	1	18.7118	-	18.8729	5.52	-	8.26		-			-
GSCGIGGGIGGGSSR	1xCarbamidomethyl [C3]	P02533; P08779	0	0	0	1	1	1	13.8544	13.8326	13.9245	-3.09	-1.60	-0.55	5351118	2993189.5	1593472.125	5351118	2993189.5	1593472.125
INVYYNEATGGK		P68371	0	0	0	1	1	1	16.2937	16.2803	16.4069	0.04	0.30	1.60	1474147.375	1097839.75		1474147.375	1097839.75
VALEILK			-	0	-	-	1	-	-	22.2348	-	-	0.01	-	-		-	-		-
ALIAAQYSGAQVR		P26641	0	0	-	1	1	-	18.3376	18.4343	-	5.78	3.34	-			-			-
GPAGPSGPAGK		A0A0S2Z3H5	-	0	-	-	1	-	-	10.3342	-	-	-1.94	-	-		-	-		-
GRDVIAQSQSGTGK		P38919	1	-	-	1	-	-	10.5063	-	-	-1.10	-	-		-	-		-	-
VAQGVSGAVQDK		A0A384N6C2	-	0	-	-	1	-	-	12.1123	-	-	-3.66	-	-		-	-		-
RKPDTIEVQQMK	1xOxidation [M11]	A0A2R8Y5S7; J7M2B1; P26038	-	1	-	-	1	-	-	10.6441	-	-	1.52	-	-		-	-		-
DVDGVFLSK		Q8N1N4	0	0	0	1	1	1	21.2900	21.3234	21.4122	-3.91	-1.75	-0.82	2562634.75	2957223.75	1260013.375	2562634.75	2957223.75	1260013.375
TTGIVMDSGDGVTHTVPIYEGYALPHAILR		P60709	-	0	-	-	1	-	-	25.8682	-	-	-0.22	-	-		-	-		-
FSNSSSSNEFSK		Q5D862	0	0	0	1	1	1	12.7352	12.8046	12.8294	1.59	0.16	1.63	7654604	6862057.5	2360899.25	7654604	6862057.5	2360899.25
VDSFHESTEGK		Q8WWY3	0	-	-	1	-	-	10.8132	-	-	-0.48	-	-	431001.9375	-	-	431001.9375	-	-
EGFGHLSPTGTTEFWLGNEK		C9JC84	0	-	-	1	-	-	24.9447	-	-	4.76	-	-		-	-		-	-
LALDIEIATYR		Q6KB66; P05787; H6VRG1	0	-	0	2	-	2	26.0346	-	26.0628	-0.13	-	-0.16		-	49284016		-	49284016
LNESTFDTQITK		P78527	0	0	0	1	1	1	18.0458	18.1278	18.1923	0.75	-2.38	-2.53	1078586			1078586
AVMNFVVR		B3KQQ3	-	0	-	-	1	-	-	21.7764	-	-	0.59	-	-		-	-		-
FNALQYLR		P51884	-	0	-	-	1	-	-	24.7146	-	-	-3.01	-	-		-	-		-
SGTSEFLNK		V9HWP2	0	0	-	1	1	-	14.8700	14.8407	-	-1.20	0.99	-		11378280	-		11378280	-
TNQELQEINR		A6NMY6	0	-	-	1	-	-	14.2187	-	-	-0.30	-	-	4250554.5	-	-	4250554.5	-	-
GVVGPQGAR		A0A0S2Z3H5	-	-	0	-	-	1	-	-	11.5977	-	-	-1.32	-	-	2060123	-	-	2060123
NLDLDSIIAEVK		P35908; B2R853; P04259; A0A0S2Z428; B4DKV4; P13647	-	-	0	-	-	2	-	-	26.4673	-	-	-0.89	-	-	28489411.28125	-	-	28489411.28125
LENEIQTYR		P13645	0	0	0	1	4	1	15.0552	15.9816	15.1051	-0.98	3.48	0.46	290568960	485888970	204578432	290568960	485888970	204578432
TAQEVETYR		B5BUE6	0	-	0	1	-	1	12.3177	-	12.4106	2.49	-	-1.47	773614.4375	-	182106.578125	773614.4375	-	182106.578125
LSLDVEIATYR		Q0IIN1; Q8N1N4	0	0	0	1	1	1	25.1156	25.1506	25.2492	-0.29	-2.07	-0.84	891089.5	1433040.375		891089.5	1433040.375
NAVITVPAYFNDSQR		A0A384P5G6	0	-	-	1	-	-	24.2340	-	-	4.96	-	-	1496305.875	-	-	1496305.875	-	-
GLLEFEHQR		B4DJ30	-	0	-	-	2	-	-	17.9813	-	-	-1.29	-	-	3152459.5	-	-	3152459.5	-
VNNSSLIGLGYTQTLKPGIK		A0A1L1UHR1	-	0	-	-	1	-	-	22.9267	-	-	-0.66	-	-	1543344.25	-	-	1543344.25	-
TFNTSTGGLLLPSDTK		B2RDN9	0	-	-	1	-	-	23.3082	-	-	3.40	-	-		-	-		-	-
VDLVLEK		P17900	-	0	-	-	1	-	-	19.0381	-	-	0.87	-	-		-	-		-
NMQDLVEDLK		B2R853; P04259; B4DKV4	-	-	0	-	-	1	-	-	23.9081	-	-	-1.18	-	-	1808853.25	-	-	1808853.25
CDVDIR	1xCarbamidomethyl [C1]	P60709	-	0	-	-	1	-	-	13.2123	-	-	0.80	-	-		-	-		-
VHVIFNYK		V9HW88	-	0	-	-	1	-	-	17.3538	-	-	0.93	-	-		-	-		-
SAHTLVGPTPSR		E7ETY2	-	-	0	-	-	1	-	-	13.1773	-	-	-1.05	-	-	237325.0625	-	-	237325.0625
GGGQIIPTAR		P13639	-	0	-	-	1	-	-	15.7149	-	-	-0.26	-	-	2128235	-	-	2128235	-
HSSLITPLQAVAQR		P78527	0	-	-	1	-	-	21.6261	-	-	0.76	-	-		-	-		-	-
DTEEEDFHVDQVTTVK		A0A384MDQ7	-	0	0	-	1	1	-	18.3081	18.3442	-	2.73	1.35	-			-
GLFDEYGSK		V9HWP2	0	-	-	1	-	-	19.9674	-	-	0.81	-	-		-	-		-	-
FHQFLVSETESGNISR		Q08J23	0	-	0	1	-	1	18.8809	-	19.0613	0.88	-	1.95	2712782.5	-		2712782.5	-
LTYEIEDEKR		P15924	-	1	1	-	1	1	-	14.5273	14.6124	-	-0.84	-0.12	-		674727.1875	-		674727.1875
ILGADTSVDLEETGR		P25705	0	-	0	1	-	1	20.6017	-	20.6633	-0.41	-	1.30	2613995.5	-	1221537.375	2613995.5	-	1221537.375
ELEEIVQPIISK		V9HWB4	-	0	-	-	1	-	-	24.6601	-	-	-1.04	-	-	5029102.5	-	-	5029102.5	-
IGELFSK		P78527	0	-	-	1	-	-	18.6784	-	-	-1.92	-	-		-	-		-	-
IGEEEIQKPEEK		A0A024R1K8	0	0	-	1	1	-	12.8088	12.8999	-	-3.04	1.36	-	522681.5		-	522681.5		-
LGAVDESLSEETQK		Q96HE7	-	0	-	-	1	-	-	16.4615	-	-	5.36	-	-		-	-		-
LSLNIDPDAK		V9HWP2	0	0	-	1	1	-	21.1685	21.1753	-	0.44	-0.90	-		4154516	-		4154516	-
DLSSSEPVHAK		A8K905	0	-	-	1	-	-	12.1974	-	-	3.42	-	-	244966.125	-	-	244966.125	-	-
LSSQISAGEEK		A0A024R9D2	0	0	-	1	1	-	12.8367	12.9341	-	1.83	2.25	-	1598835.25		-	1598835.25		-
LIQYCQSK	1xCarbamidomethyl [C5]	P15121	0	0	0	1	1	1	13.7503	13.7664	13.8469	-0.03	2.36	1.12	1259674.625	3278922.5	288158.71875	1259674.625	3278922.5	288158.71875
SKYEDEINKR		Q0IIN1	-	2	-	-	1	-	-	10.6301	-	-	0.38	-	-		-	-		-
LSQEDPDYGIR		P04040	0	0	0	1	1	1	15.6372	15.6439	15.7143	0.03	-0.65	-1.60	849705.5625			849705.5625
NMQDLVEDYK		Q14CN4	-	0	-	-	1	-	-	20.0618	-	-	-0.36	-	-	1155933.125	-	-	1155933.125	-
IGVLDEGK		A0A024R4M0	0	0	0	1	1	1	16.1053	16.1793	16.2777	1.09	0.27	1.49	823911.4375	946896.4375	265917.6875	823911.4375	946896.4375	265917.6875
SQYEQLAEQNRK		P13645	1	1	1	2	1	2	12.5097	12.2979	12.5882	2.01	1.49	-0.33	183073008	237330976	65864836	183073008	237330976	65864836
VTDSSVSVQLR		Q6ZVX7	0	0	0	1	1	1	16.3929	16.4176	16.5286	2.54	3.31	2.50		1095153.75			1095153.75
FANYIDK		V9HWE1	0	0	-	1	1	-	15.4596	15.5106	-	-0.25	0.47	-	2453171.5		-	2453171.5		-
LPEVQQATK		Q13428	0	-	-	1	-	-	14.0311	-	-	-0.42	-	-	3538267	-	-	3538267	-	-
ELGVGIALR		Q01469	0	-	0	1	-	1	22.6460	-	22.7799	-0.93	-	0.63		-	1008871		-	1008871
GAGAFGYFEVTHDITK		P04040	-	0	-	-	1	-	-	23.4434	-	-	0.90	-	-		-	-		-
DSTYSLSSTLTLSK		Q8TCD0	0	-	-	1	-	-	23.2469	-	-	-0.13	-	-	1180488.75	-	-	1180488.75	-	-
GEGPDVDVTLPK		Q09666	-	0	-	-	1	-	-	20.0797	-	-	1.56	-	-		-	-		-
YLGQDYEQLR		B2RDI5	-	0	-	-	1	-	-	18.2351	-	-	0.25	-	-		-	-		-
LGSTVFVANLDYK		A0A087X0X3	0	-	0	1	-	1	24.4282	-	24.5910	-0.21	-	0.75	651951.3125	-		651951.3125	-
HVAAGTQQPYTDGVR		A0A024R1X8	0	-	0	1	-	1	12.7399	-	12.8167	0.29	-	2.86		-			-
LAQAAQSSVATITR		A0A1S5UZ07	-	0	-	-	1	-	-	16.0957	-	-	4.04	-	-		-	-		-
LASYLDK		P02533; P13645; Q04695; P35527; P08779	0	0	0	3	4	2	15.0898	14.9539	15.1428	-1.73	-0.79	-0.92	849462785.875	1083921593.4375	371978752	849462785.875	1083921593.4375	371978752
TVLDQQQTPSR		E5KNY5	0	0	0	1	1	1	13.2133	13.2727	13.2949	0.52	0.25	1.15	2640260.25			2640260.25
YFSMTEVDR		P05089	0	0	-	1	1	-	19.2339	19.2807	-	-0.61	-0.46	-		1014905.25	-		1014905.25	-
VIEEQLEPAVEK		E5KNY5	0	0	0	1	2	1	17.8034	17.8556	17.9436	-1.94	-0.17	-1.09	1203706.625	777968.6875		1203706.625	777968.6875
EAGMQPQLQIR	1xOxidation [M4]	A0A494C039	-	0	-	-	1	-	-	16.3680	-	-	-1.40	-	-	786062.25	-	-	786062.25	-
AEEILEK		P62913	-	0	-	-	1	-	-	13.9744	-	-	2.04	-	-		-	-		-
SLPNEEIVQK		P18583	0	-	-	1	-	-	15.8608	-	-	0.81	-	-		-	-		-	-
FTVTLETK		A8K2U0	0	-	-	1	-	-	19.4639	-	-	0.68	-	-	444477.3125	-	-	444477.3125	-	-
GVVQELQQAISK		E9PRY8	-	0	-	-	1	-	-	25.3949	-	-	4.66	-	-		-	-		-
DNCCILDER	2xCarbamidomethyl [C3; C4]	C9JC84	0	-	0	1	-	1	16.4622	-	16.5672	1.87	-	1.54	892332.375	-	219164.390625	892332.375	-	219164.390625
TLVTQNSGVEALIHAILR		A0A024R1X8	0	0	-	1	1	-	26.7146	26.7689	-	1.50	0.95	-			-			-
TIAEQLAEK		A0A0C4DG89	0	-	-	1	-	-	15.5040	-	-	0.26	-	-		-	-		-	-
TYETTLEK		B4DPP6	0	0	0	1	1	1	13.5573	13.5778	13.6644	-1.80	-1.15	0.56	4452886.5	2137190.25	1251400.375	4452886.5	2137190.25	1251400.375
INVNEIFYDLVR		P61224	-	0	-	-	1	-	-	26.8210	-	-	-0.19	-	-		-	-		-
APSTYGGGLSVSSSR		P02533	-	0	0	-	1	1	-	15.4025	15.4603	-	-2.26	-7.13	-	38172760	13127371	-	38172760	13127371
LAFNSLLEK		O75400	0	-	-	1	-	-	24.2784	-	-	0.31	-	-		-	-		-	-
ASGQNLNLR		A8K5N5	-	0	-	-	1	-	-	13.7112	-	-	-2.11	-	-	919915	-	-	919915	-
GELLEAIK		P04179	-	0	-	-	1	-	-	20.3262	-	-	-0.19	-	-	482361.3125	-	-	482361.3125	-
WTLLQEQGTK		B4E1T1; B2R853; P04259; A0A0S2Z428; P13647	-	0	-	-	2	-	-	21.0256	-	-	-1.12	-	-	46622044	-	-	46622044	-
DVFLGMFLYEYAR	1xOxidation [M6]	B4DPP6	0	-	-	1	-	-	26.7760	-	-	0.24	-	-		-	-		-	-
SIYYITGESK		A0A024RD80	0	-	-	1	-	-	18.1479	-	-	-0.07	-	-	2084060.25	-	-	2084060.25	-	-
LEQIAAEQK		Q53GL6	0	0	0	1	1	1	13.2228	13.3055	13.3685	2.25	0.47	1.15		18815372	10675920		18815372	10675920
LVFDEYLK		A0A0S2Z2Z6	0	-	-	1	-	-	24.5965	-	-	0.92	-	-		-	-		-	-
VDVEVPDVSLEGPEGK		Q09666	-	0	-	-	1	-	-	23.7414	-	-	-0.40	-	-		-	-		-
TEELNK		P08779	-	0	-	-	1	-	-	9.7478	-	-	-1.41	-	-	130293.78125	-	-	130293.78125	-
TKYETELNLR		P02533	1	1	-	1	1	-	15.3810	15.4382	-	-0.02	0.66	-	9204881	16819654	-	9204881	16819654	-
FGFGFGGTGK		A3RJH1	0	-	-	1	-	-	22.7071	-	-	0.60	-	-		-	-		-	-
AAFTECCQAADK	2xCarbamidomethyl [C6; C7]	B4DPP6	0	0	0	1	1	1	13.2817	13.3564	13.4061	1.21	1.51	0.31	2114550	1647937.875		2114550	1647937.875
VTDTDFDGVEVR		A0A0A0MTJ9	-	0	-	-	1	-	-	18.9218	-	-	-1.21	-	-	1380473.375	-	-	1380473.375	-
ESLSEEEAQK		Q9BXP5	0	0	0	1	1	1	11.3469	11.3800	11.3895	0.20	1.48	0.16	824613.3125			824613.3125
DENSVELTMAEGPYK		B4DJ30	-	0	-	-	1	-	-	21.7408	-	-	-2.69	-	-		-	-		-
NKPGVYTK		Q9BYE2	0	-	-	1	-	-	9.4102	-	-	-0.56	-	-		-	-		-	-
KHEAFESDLAAHQDR		A0A0S2Z3G9	-	-	1	-	-	1	-	-	12.2444	-	-	0.56	-	-		-	-
QGGLAGSVR		E9PIE3	0	-	-	1	-	-	12.5561	-	-	-4.19	-	-	811688.9375	-	-	811688.9375	-	-
SIIGMIDMFHK	2xOxidation [M5; M8]	P31151	-	0	-	-	1	-	-	21.4035	-	-	-2.65	-	-		-	-		-
TLYNNQPIDFLK		Q13867	-	0	-	-	1	-	-	25.4292	-	-	1.70	-	-	639748.625	-	-	639748.625	-
NYKPVVQTTGNAR		A0A0A0MTJ9	-	0	-	-	1	-	-	12.2628	-	-	1.84	-	-		-	-		-
VGEPVALSEEER		Q13435	-	0	-	-	1	-	-	16.5377	-	-	0.17	-	-		-	-		-
QSSYGQHGSGSSQSSGYGQYGSR		Q5D862	0	0	0	1	1	1	11.2817	11.2634	11.3110	-0.51	-0.50	3.36
FSTVAGESGSADTVR		P04040	0	0	-	1	1	-	14.7491	14.7631	-	-0.11	1.53	-			-			-
VTHAVVTVPAYFNDAQR		V9HWB4	-	0	-	-	1	-	-	20.8271	-	-	-1.35	-	-		-	-		-
FKDPNAPK		A0A024RDR0	-	1	-	-	1	-	-	10.5494	-	-	-1.00	-	-	2745787.5	-	-	2745787.5	-
LTTEEVIK		B2R665	0	-	-	1	-	-	15.6204	-	-	0.09	-	-		-	-		-	-
GLGVGFGSGGGSSSSVK		P13647	0	-	0	1	-	1	18.0125	-	18.1543	1.02	-	-0.56	1247986.875	-	1044269.0625	1247986.875	-	1044269.0625
LQMEQQQQLQQR	1xOxidation [M3]	Q53GB0	-	0	-	-	1	-	-	11.8295	-	-	4.46	-	-		-	-		-
EVQTNDLK		A8K4W0	-	0	0	-	1	1	-	11.6203	11.6196	-	0.55	-1.63	-	709221.4375	472244.46875	-	709221.4375	472244.46875
DAEAWFNEK		P13645	0	0	-	3	2	-	22.5973	20.5464	-	3.92	-1.60	-	387403313.25	303723263.21875	-	387403313.25	303723263.21875	-
SLIAEVLVK		O95969	0	0	0	1	1	1	25.4963	25.5124	25.6699	2.24	0.37	2.21		1015680.0625			1015680.0625
LDIDSPPITAR		A0A024R5Z9	-	0	-	-	1	-	-	20.7121	-	-	-0.20	-	-	3626192.5	-	-	3626192.5	-
QDAQVVLYR		P78527	0	-	-	1	-	-	17.3645	-	-	1.49	-	-		-	-		-	-
TVALWDLR		Q09028	0	-	-	1	-	-	25.4273	-	-	3.44	-	-		-	-		-	-
IIEAEESR		Q9NVH1	-	0	-	-	1	-	-	12.0140	-	-	1.42	-	-		-	-		-
EITALAPSTMK		A8K3K1; P60709	0	0	-	1	1	-	19.0161	19.0728	-	1.58	2.18	-	2980752.75		-	2980752.75		-
IAEVDASVVR		P31930	0	0	0	1	1	1	16.5626	16.6373	16.7143	1.31	2.63	3.08	1119768.375	535925.5	322926.625	1119768.375	535925.5	322926.625
LGDLYEEEMR		V9HWE1	0	0	0	1	1	1	18.9701	19.0213	19.1232	2.84	4.46	2.81	654484.4375		275916.625	654484.4375		275916.625
SLNNQFASFIDK		H6VRG1	0	0	0	3	4	4	24.6360	24.4979	24.9543	-0.58	-0.81	1.72	650986435.1875	482420869.21875	162291078.375	650986435.1875	482420869.21875	162291078.375
YENEVALR		P13645	0	0	0	1	1	2	14.7980	15.1344	14.8555	0.77	1.63	1.26	186790976	266999152	88092016	186790976	266999152	88092016
VIPELNGK		P04406	-	0	-	-	1	-	-	16.5564	-	-	1.51	-	-	3285189.5	-	-	3285189.5	-
VSQGSKDPAEGDGAQPEETPR		B4DJ30	-	1	-	-	1	-	-	11.2095	-	-	-0.94	-	-	912202.9375	-	-	912202.9375	-
GPFTDVVTTNLK		Q9P0L0	-	0	-	-	1	-	-	22.7579	-	-	0.69	-	-	754574.125	-	-	754574.125	-
LGSIAIQGAIEK		A0A5F9ZHL1	0	0	-	1	1	-	20.5399	20.6172	-	7.19	0.21	-			-			-
VDALMDEINFMK		P13647	0	-	0	1	-	1	26.1748	-	26.1922	-3.43	-	-1.32		-			-
SLYNLGGSK		P13647	0	0	0	1	1	1	16.6241	16.5743	16.6925	1.91	3.19	5.15	20210954	14085568	8244130	20210954	14085568	8244130
KQELLEALTK		B2RDN9	1	-	-	1	-	-	19.1325	-	-	1.81	-	-	949843.9375	-	-	949843.9375	-	-
VPDESEVVVER		A0A494C0J7	0	0	0	1	1	1	15.7893	15.8628	15.9233	4.35	0.00	-2.03	1449095.125	1832500	1041602.5	1449095.125	1832500	1041602.5
VTQDELK		P19338	-	0	-	-	1	-	-	11.2836	-	-	-2.45	-	-		-	-		-
SDLEMQYETLQEELMALKK		P35527	1	1	-	1	1	-	26.1717	26.1698	-	-2.12	-2.29	-			-			-
QVDLLSAEQMR	1xOxidation [M10]	Q0IIN1	0	0	0	1	1	1	18.9195	18.9606	19.0455	3.82	1.68	2.87	738283.5625			738283.5625
SKELTTEIDNNIEQISSYK		P13645	1	1	1	2	3	2	22.1657	22.2175	20.1258	0.66	2.36	-1.29	58191648	74083266	24638476	58191648	74083266	24638476
GQTGGDVNVEMDAAPGVDLSR		P08779	0	0	-	1	1	-	21.2516	21.3215	-	0.29	0.09	-			-			-
QLLTLSSELSQAR		B2R6J2	0	-	-	1	-	-	23.7001	-	-	0.01	-	-		-	-		-	-
AVDPEDDFQR		H7C2Q8	0	-	0	1	-	1	15.4842	-	15.5845	-1.32	-	-1.61		-			-
QSPSYGR		Q86YZ3	0	0	-	1	1	-	10.0265	10.1055	-	-6.20	-0.85	-	1077453.375		-	1077453.375		-
RHPDYSVVLLLR		B4DPP6	1	1	1	1	1	1	22.6142	22.6818	22.8548	0.86	0.18	0.25	4335910.5	3958068	2130020	4335910.5	3958068	2130020
SGIYQVGYDDK		Q8IW75	-	0	-	-	1	-	-	16.5329	-	-	1.47	-	-		-	-		-
VQIAANEETQER		P49321	-	0	-	-	1	-	-	13.4900	-	-	0.68	-	-		-	-		-
DPGFDLR		A0A024R396	-	0	-	-	1	-	-	19.1645	-	-	1.17	-	-		-	-		-
VSISEGDDKIEYR		P22087	-	-	1	-	-	1	-	-	15.4619	-	-	-4.98	-	-	714464.0625	-	-	714464.0625
VLAKPQNTAEVQK		A0A0C4DG49	-	0	-	-	1	-	-	11.4843	-	-	0.29	-	-		-	-		-
KPEDWDERPK		P27824	-	0	-	-	1	-	-	11.0451	-	-	-0.48	-	-	3419381.5	-	-	3419381.5	-
VNDTIQIDLETGK		B2R491	0	-	0	1	-	1	21.5452	-	21.6723	-2.31	-	-1.93	1262460.5	-		1262460.5	-
AASQGYTVAR		Q9UBV2	-	0	-	-	1	-	-	12.0484	-	-	1.51	-	-		-	-		-
STEPELIQVK		Q59ES3	-	0	-	-	1	-	-	19.0791	-	-	1.78	-	-	921182.25	-	-	921182.25	-
AVVGVVAGGGR		P62917	0	0	-	1	1	-	15.1620	15.1745	-	-0.07	-0.67	-	2221176.25		-	2221176.25		-
WTLLQEQGTK		B2R853; P04259; A0A0S2Z428; P13647	0	-	-	1	-	-	20.9772	-	-	-0.70	-	-	54136724	-	-	54136724	-	-
APSTYGGGLSVSSR		P08779	0	0	0	1	1	1	15.4517	15.5056	15.5795	2.29	1.82	1.79	12911655		4820859.5	12911655		4820859.5
NTGVILANDANAER		P46087	0	-	-	1	-	-	16.4012	-	-	-0.04	-	-		-	-		-	-
ISLVLGGDHSLAIGSISGHAR		P05089	0	0	0	1	1	1	23.1396	23.2305	23.3677	0.21	0.85	-1.00	889263.9375			889263.9375
EGIESGDPGTDDGR		Q12797	-	0	-	-	1	-	-	12.5923	-	-	2.09	-	-	563475.4375	-	-	563475.4375	-
GQVGGDVNVEMDAAPGVDLSR	1xOxidation [M11]	P02533	0	0	0	1	1	1	19.7196	19.7902	19.8135	-0.20	1.16	2.87	4932921	2898828.75	2212234.25	4932921	2898828.75	2212234.25
YEELQVTAGR		B2R853; A0A0S2Z428	0	-	-	1	-	-	16.0523	-	-	0.17	-	-	28984566	-	-	28984566	-	-
KDDEVQVVR		A0A024RBF6	-	-	1	-	-	1	-	-	12.1057	-	-	2.81	-	-		-	-
SIEALLEAGQAR		A7BI36	-	0	-	-	1	-	-	24.0306	-	-	2.88	-	-		-	-		-
VVSQYHELVVQAR		Q16891	-	0	-	-	1	-	-	16.2737	-	-	1.44	-	-		-	-		-
VLVDQTTGLSR		Q15717	0	-	-	1	-	-	16.6192	-	-	4.15	-	-		-	-		-	-
SLVNLGGSK		H6VRG1	0	0	0	2	2	3	17.1124	17.1380	17.2687	-1.59	-0.90	1.28	187859056	186823482.5	90127440	187859056	186823482.5	90127440
LQTSSVLVSGLR		A0A024R1A3	0	0	-	1	1	-	21.7946	21.8624	-	-0.15	-6.73	-		422621.5	-		422621.5	-
TVTAMDVVYALK	1xOxidation [M5]	B2R4R0	0	-	0	1	-	1	23.5573	-	23.7119	2.29	-	-0.93	2164236.75	-	1131849	2164236.75	-	1131849
SRTEAESWYQTK		B4E1T1; P13647	-	1	-	-	1	-	-	13.9949	-	-	0.72	-	-		-	-		-
LEIATLK		Q5W026	0	-	-	1	-	-	18.6075	-	-	-0.35	-	-		-	-		-	-
GGSWIQEINVAEK		P78527	0	-	-	1	-	-	23.7786	-	-	1.82	-	-	16437450	-	-	16437450	-	-
NAGFTPQER		Q5TZP7	0	-	-	1	-	-	13.1585	-	-	0.04	-	-	24183634	-	-	24183634	-	-
VGGTGMFTVR		X6RBG4	-	0	0	-	1	1	-	19.3210	19.4330	-	0.10	-0.18	-	560351.9375		-	560351.9375
MFLSFPTTK	1xOxidation [M1]	A0A1K0GXZ1	-	0	0	-	1	1	-	23.3968	23.3922	-	-1.30	-2.41	-	6096796	5133101	-	6096796	5133101
ISQLEMAR	1xOxidation [M6]	P26038	0	0	-	1	1	-	12.8736	12.9669	-	6.92	3.15	-	7550114		-	7550114		-
TTAENEFVMLKK		P13647	1	-	-	1	-	-	18.1055	-	-	-2.69	-	-		-	-		-	-
IAEFTTNLTEEEEK		A0A024R1N1	0	0	-	1	1	-	20.0387	20.1002	-	-3.27	0.22	-	895708.75	888785.5625	-	895708.75	888785.5625	-
NQCTQVVQER	1xCarbamidomethyl [C3]	P15924	0	0	0	1	1	1	11.6040	11.6707	11.6730	1.28	6.02	1.91
RDPTAEQFQEELEK		B2CIS9	-	1	-	-	1	-	-	17.7713	-	-	-0.16	-	-	1044969.375	-	-	1044969.375	-
NQFETEINITK		P15924	0	0	-	1	1	-	19.6606	19.7260	-	4.27	0.82	-		500141.40625	-		500141.40625	-
GLSQSALPYR			0	-	-	1	-	-	17.3645	-	-	1.49	-	-		-	-		-	-
VSTEVDAR		P37837	0	-	-	1	-	-	11.0843	-	-	-3.07	-	-	690326.75	-	-	690326.75	-	-
IQEVADELQK		P18085	-	0	-	-	1	-	-	15.5813	-	-	0.47	-	-	1172057.75	-	-	1172057.75	-
LLAEGHPDPDAELQR		P49756	0	-	-	1	-	-	15.8574	-	-	0.30	-	-		-	-		-	-
HSGIGHGQASSAVR		I0B0K7	0	0	0	1	1	1	9.4042	9.5130	9.3786	0.31	-0.76	3.12	414844.75		176675.96875	414844.75		176675.96875
EAYYWLR		P46977	-	0	-	-	1	-	-	22.3409	-	-	1.09	-	-		-	-		-
SSLFELAK		F8VX04	-	0	-	-	1	-	-	22.7253	-	-	2.43	-	-		-	-		-
FASFIDK		P35908; Q0IIN1; B2R853; P04259; A0A0S2Z428; B4DKV4; Q14CN4; P05787; P13647	-	-	0	-	-	3	-	-	19.2675	-	-	1.14	-	-	97759640	-	-	97759640
SEITELR		P13645	-	0	0	-	1	2	-	15.0333	15.6605	-	-1.55	0.18	-	387844768	176788224	-	387844768	176788224
KENLPISGHK		I0B0K7	-	-	1	-	-	1	-	-	11.0341	-	-	-1.31	-	-	688233	-	-	688233
IEVIEIMTDR		A0A024RAZ7	0	0	0	1	1	1	25.5041	25.5581	25.6569	2.84	3.49	4.44	1224579	1320783.125		1224579	1320783.125
VIISAPSADAPMFVMGVNHEK	2xOxidation [M12; M15]	P04406	0	0	0	1	1	1	21.2677	21.3770	21.4102	0.87	-0.80	0.52
GQVGGEINVEMDAAPGVDLSR	1xOxidation [M11]	Q04695	-	-	0	-	-	1	-	-	20.3127	-	-	-9.03	-	-		-	-
EHLMLEEELR	1xOxidation [M4]	P15924	-	-	0	-	-	1	-	-	17.7506	-	-	-1.46	-	-		-	-
TVEVAEGEAVR		A0A024R9D2	0	0	-	1	1	-	14.4203	14.4038	-	0.28	0.72	-	3506007.75	1818601.125	-	3506007.75	1818601.125	-
ESIESEIR		P55072	-	0	-	-	1	-	-	15.3381	-	-	-0.67	-	-	1799378.5	-	-	1799378.5	-
NDADEKHPEHAEQNIR		A8KAG1	1	-	-	1	-	-	9.6864	-	-	0.82	-	-		-	-		-	-
FYPEDVSEELIQDITQR		P26038	0	-	-	1	-	-	26.6475	-	-	0.92	-	-		-	-		-	-
YLDFSSIITEVR		Q8N1N4	-	0	-	-	1	-	-	26.6553	-	-	-0.35	-	-		-	-		-
DDTDDEIAK		P27824	-	0	-	-	1	-	-	11.9166	-	-	-2.22	-	-	1032015.625	-	-	1032015.625	-
APILIATDVASR		B5BUE6; Q59F66	0	-	-	1	-	-	22.4827	-	-	2.34	-	-	4138933.75	-	-	4138933.75	-	-
LKDLEALLNSK		A0A6Q8PFJ0	-	1	-	-	1	-	-	22.1419	-	-	-1.12	-	-	424272.28125	-	-	424272.28125	-
DVDAAYVSK		Q0IIN1	-	0	0	-	1	1	-	14.2010	14.2732	-	0.17	-1.49	-			-
TDAPLNIR		Q12931	0	-	0	1	-	1	16.6932	-	16.8329	1.36	-	-0.33		-			-
LGDLYEEEMR	1xOxidation [M9]	V9HWE1	0	-	0	1	-	1	16.3091	-	16.4137	2.44	-	-0.90		-			-
AGVLAHLEEER		A0A024R1N1	0	0	-	1	1	-	16.6759	16.7162	-	3.36	0.52	-			-			-
FSTPEQAAK		A0A384N6C7	0	-	-	1	-	-	13.0588	-	-	-0.18	-	-	790389	-	-	790389	-	-
QEIAEINR		B2R853; P04259; A0A0S2Z428	0	0	-	1	1	-	14.1230	14.0696	-	-2.04	0.34	-	14576323	14479899	-	14576323	14479899	-
SNLGSVVLQLK		O43143	0	-	-	1	-	-	24.3100	-	-	-0.94	-	-		-	-		-	-
AQYEEIANR		P13647	0	-	0	1	-	1	13.6747	-	13.8062	-0.78	-	-0.92	63962776	-	24169352	63962776	-	24169352
LDSSAVLDTGK		E5KNY5	0	-	-	1	-	-	16.4202	-	-	1.29	-	-	1997433.5	-	-	1997433.5	-	-
LQDEIQNMKEEMAR	2xOxidation [M8; M12]	V9HWE1	1	-	1	1	-	1	11.7707	-	11.8362	-0.78	-	2.68		-			-
ISSPTETER		B2R5H0	-	0	-	-	1	-	-	11.4037	-	-	9.36	-	-		-	-		-
ATLENDFVVLKK		Q8N1N4	1	1	-	1	1	-	20.6192	20.6557	-	1.74	-1.60	-			-			-
SGGGGGGGFGR		P13647	0	-	-	1	-	-	10.5284	-	-	1.56	-	-		-	-		-	-
AGPVAVQVK		Q13428	0	-	-	1	-	-	14.7706	-	-	0.03	-	-	2048483	-	-	2048483	-	-
ALNSMGQDLERPLELR	1xOxidation [M5]	Q02413	-	-	0	-	-	1	-	-	19.4226	-	-	1.39	-	-	2122775	-	-	2122775
VGEIVVFR		Q7Z4Z6	-	0	-	-	1	-	-	22.3517	-	-	1.10	-	-		-	-		-
AAYFGIYDTAK		Q6NVC0	0	0	0	1	1	1	21.7211	21.7460	21.8557	9.44	0.95	5.17		2014927.875			2014927.875
SILFVPTSAPR		V9HWP2	0	0	-	1	1	-	24.5401	24.5760	-	-3.40	-5.46	-	1278742	7238911	-	1278742	7238911	-
TLNNKFASFIDK		P35908; B4E1T1; B2R853; P04259; A0A0S2Z428; P05787; P13647	-	1	-	-	1	-	-	20.4457	-	-	0.60	-	-		-	-		-
LLQLQEQMR		P15924	0	0	-	1	1	-	19.5049	19.5699	-	3.22	0.88	-	2162030		-	2162030		-
VREEEIEVDSR		A0A0A0MRM9	1	1	-	1	1	-	13.3461	13.4079	-	-0.11	-0.70	-		1705106.625	-		1705106.625	-
FVDLYGAQK		H0YFD6	0	-	0	1	-	1	18.8768	-	19.0480	1.62	-	1.31	1184106.125	-	276915.59375	1184106.125	-	276915.59375
GFGFVDFNSEEDAK		P19338	0	0	-	1	1	-	25.0478	25.1142	-	-3.61	-3.75	-			-			-
ALAAAGYDVEK		P16402	0	-	0	1	-	1	15.5139	-	15.6250	0.86	-	1.47	67067144	-	33384430	67067144	-	33384430
YGQQGSGSGQSPSR		Q86YZ3	0	0	-	1	1	-	9.4905	9.5988	-	5.42	-0.40	-	825769.5625		-	825769.5625		-
TLTLVDTGIGMTK		K9JA46; A0A024RD80	0	0	-	2	4	-	23.8198	24.2785	-	2.41	2.48	-			-			-
LQAEISNVK		Q0IIN1	0	-	-	1	-	-	14.7670	-	-	-0.24	-	-		-	-		-	-
IMNVIGEPIDER		V9HW31	0	0	0	1	1	1	22.0734	22.1186	22.2316	3.15	3.00	3.45		1076828.25			1076828.25
TEEGPTLSYGR		A8MXP9	0	-	0	1	-	1	15.4230	-	15.5559	4.50	-	2.80	678280.25	-		678280.25	-
LVPTGLDFGQEGFTR		P46087	0	-	-	1	-	-	25.7909	-	-	-1.31	-	-	2344238	-	-	2344238	-	-
NASDMPETITSR	1xOxidation [M5]	A0A3B3IUB5	-	0	-	-	1	-	-	13.0328	-	-	-1.99	-	-		-	-		-
TTAENEFVMLK	1xOxidation [M9]	B4E1T1; P13647	-	0	-	-	1	-	-	19.8103	-	-	2.25	-	-	19179788	-	-	19179788	-
LLEGEDAHLSSQQASGQSYSSR		P08779	0	0	0	1	1	1	14.7882	14.8100	14.8549	-0.07	4.19	1.72
RKPDTIEVQQMK	1xOxidation [M11]	B2R6J2; P26038	-	-	1	-	-	1	-	-	10.6475	-	-	-0.03	-	-		-	-
VEEVGPYTYR		A0A1W2PRS1	-	0	-	-	1	-	-	16.5724	-	-	4.95	-	-	676502.5625	-	-	676502.5625	-
DHHHPHKPHEHGPPPPPDER		B2R8I2	-	0	0	-	1	1	-	9.2622	9.2526	-	0.40	2.35	-	284196.65625	131195.359375	-	284196.65625	131195.359375
ADLEMQIESLK	1xOxidation [M5]	P02533	0	0	0	1	1	1	22.3908	22.2367	22.3955	3.52	-1.61	0.77			542071.75			542071.75
IVQLKPR		P15924	-	-	0	-	-	1	-	-	13.1370	-	-	-2.47	-	-		-	-
RGPAPQDQAGPGGAPR		A0A0S2Z3H6	-	1	-	-	1	-	-	10.8254	-	-	0.26	-	-	367436.21875	-	-	367436.21875	-
MMDYLQGSGETPQTDVR	2xOxidation [M1; M2]	B4DJ30	-	0	-	-	1	-	-	16.2356	-	-	4.91	-	-	576320.25	-	-	576320.25	-
IAEFAFEYAR		P50213	0	0	-	1	1	-	23.9810	23.9933	-	-1.74	-2.15	-	2145282.75	2228629.75	-	2145282.75	2228629.75	-
EETGQVLER		A8K6A6	-	0	-	-	1	-	-	13.4145	-	-	0.57	-	-	648314.0625	-	-	648314.0625	-
GVFDASLK		Q9H330	-	0	-	-	1	-	-	19.3084	-	-	-3.37	-	-	280258.59375	-	-	280258.59375	-
LDFGNSQGK		A0A090N7V5	0	0	0	1	1	1	14.6202	14.5943	14.6963	-1.13	-1.15	-0.36	1096031.875	1619875.5	483063.625	1096031.875	1619875.5	483063.625
IYSTLAGTR		B3KMV8	-	0	-	-	1	-	-	15.1216	-	-	-1.96	-	-	594767.9375	-	-	594767.9375	-
TAVDSLVAYSVK		A0A024RBH2	0	0	-	1	1	-	22.0754	22.1168	-	0.34	1.62	-	527659.5		-	527659.5		-
LLDSVPPTAISHFK		Q9NR30	0	-	-	1	-	-	21.6212	-	-	-1.08	-	-	592200.125	-	-	592200.125	-	-
AYILNLVK		A8K3C3	0	0	-	1	1	-	24.3941	24.4800	-	-2.95	-3.30	-			-			-
GLFLPEDENLR		Q12797	-	0	-	-	1	-	-	24.3111	-	-	1.75	-	-	591537.75	-	-	591537.75	-
FIIPNVVK		P00338	0	0	-	1	1	-	24.8984	24.9587	-	0.76	1.49	-			-			-
TGTAEMSSILEER	1xOxidation [M6]	P25705	-	0	-	-	1	-	-	16.1389	-	-	-3.41	-	-		-	-		-
SDGAPASDSKPGSSEAAPSSK		P80723	-	0	-	-	1	-	-	10.3372	-	-	-0.46	-	-	1334133.125	-	-	1334133.125	-
FGNEVIPVTVTVK		A0A5F9ZHL1	0	-	-	1	-	-	24.3463	-	-	-5.02	-	-		-	-		-	-
TMQNLEIELQSQLSMK	1xOxidation [M]	P02533	0	-	-	2	-	-	25.3623	-	-	2.14	-	-	440590.96875	-	-	440590.96875	-	-
ILTTEGR		Q08211	0	0	0	1	1	1	12.2145	12.2858	12.2897	2.04	2.06	2.87	579043.6875	430981.46875	144586.25	579043.6875	430981.46875	144586.25
AAFVSEQQQK		A0A140VJM0	-	0	-	-	1	-	-	12.9121	-	-	4.30	-	-	1152367.5	-	-	1152367.5	-
IEISSPCCPR	2xCarbamidomethyl [C7; C8]	Q5T749	0	0	0	1	1	1	15.7858	15.8765	15.8928	-1.53	-9.71	-3.69	1283322.625		1848293.75	1283322.625		1848293.75
YDGIILPGK		P62913	0	-	-	1	-	-	21.2661	-	-	0.51	-	-	930190.0625	-	-	930190.0625	-	-
LVVADTR		A0A024R1A3	-	0	-	-	1	-	-	13.7474	-	-	-0.34	-	-	424506.25	-	-	424506.25	-
ILLNPQDK		P01833	0	0	-	1	1	-	16.4815	16.5396	-	3.54	3.19	-	1155787.25	407475.15625	-	1155787.25	407475.15625	-
SLVNLGGSKSISISVAR		H6VRG1	1	1	-	1	1	-	21.6122	21.7114	-	-2.40	-0.15	-		1908940.75	-		1908940.75	-
VSEEIEDIIK		A0A090N7V5	0	0	0	1	1	1	22.2471	22.2242	22.3120	3.87	1.21	6.31	667397.5625	1615985.625	621345.5625	667397.5625	1615985.625	621345.5625
IDVPTLGPK		A0A494C0J7	0	0	0	1	1	1	20.7370	20.7247	20.8578	-3.83	-0.69	1.92
GLIDEVNQDFTNR		P02671	-	0	0	-	1	1	-	23.4403	23.4986	-	0.20	-1.85	-		642548.3125	-		642548.3125
NPDDITNEEYGEFYK		K9JA46	-	0	-	-	1	-	-	20.4683	-	-	1.62	-	-		-	-		-
STDAYELK		P29508	0	0	0	1	1	1	14.1337	14.0743	14.2096	0.25	-0.43	-0.90	359328	1551016.375	350442.5	359328	1551016.375	350442.5
FDLMYAK	1xOxidation [M4]	B7Z1K5	0	-	-	1	-	-	18.6055	-	-	-0.95	-	-	603656.125	-	-	603656.125	-	-
EVDEQMLNVQNK	1xOxidation [M6]	P68371	0	-	-	1	-	-	14.1696	-	-	-0.28	-	-		-	-		-	-
KVHVIFNYK		V9HW88	-	1	-	-	1	-	-	14.9628	-	-	-0.97	-	-	4447721.5	-	-	4447721.5	-
QGDIHELKR		Q8TC04	-	1	-	-	1	-	-	10.4058	-	-	1.96	-	-		-	-		-
SHQSSYGQHGSGSSQSSGYGQHGSSSGQTFGFGQHR		Q5D862	-	0	-	-	1	-	-	12.5874	-	-	0.45	-	-		-	-		-
QIEQMQSLISDAEER		Q0IIN1	0	0	-	1	1	-	23.3973	23.4503	-	-0.04	0.88	-			-			-
AAYEAELGDAR		A0A6Q8PFJ0	0	0	0	1	1	1	15.3220	15.3469	15.4443	-2.81	-0.90	-6.57		985802.5			985802.5
ADLEMQIESLTEELAYLK	1xOxidation [M5]	P13645	-	0	-	-	1	-	-	26.9803	-	-	-2.14	-	-		-	-		-
KLETAVNLAWTAGNSNTR		A0A1L1UHR1	-	1	-	-	1	-	-	20.7351	-	-	-1.43	-	-	628151.1875	-	-	628151.1875	-
IQAEFEK		A8K566	-	0	-	-	1	-	-	14.2130	-	-	1.29	-	-	3139666.25	-	-	3139666.25	-
IPENIYR		E5KNY5	0	-	-	1	-	-	15.4830	-	-	0.85	-	-	13010685	-	-	13010685	-	-
ADLLLSTQPGREEGSPLELER		J3KPF3	-	1	-	-	1	-	-	23.4473	-	-	-6.00	-	-		-	-		-
TVIIEQSWGSPK		A0A024R3X4	-	0	0	-	1	1	-	20.6761	20.7440	-	1.29	1.02	-	2261424.5		-	2261424.5
NISFNDK		A0A2R8Y5S7; B2R6J2; P26038	0	-	-	1	-	-	14.6933	-	-	-0.61	-	-	4543910	-	-	4543910	-	-
SAAQAAAQTNSNAAGK		D3DQ70	-	0	-	-	1	-	-	10.0990	-	-	0.26	-	-		-	-		-
AEEVATFFAK		B9EG90	-	0	-	-	1	-	-	22.2066	-	-	3.52	-	-		-	-		-
ENGLPLEYQEK		A0A090N7V5	0	0	-	1	1	-	18.7136	18.7651	-	-2.30	-4.01	-		648870.75	-		648870.75	-
DEQQISAAVEK		Q6YN16	-	0	-	-	1	-	-	14.6860	-	-	3.52	-	-		-	-		-
SAEYGSSLQSSR		Q6KB66	0	0	0	1	1	1	12.7984	12.8660	12.9078	-1.27	2.27	1.22
EELAYLK		P02533; Q04695	-	0	-	-	1	-	-	17.7989	-	-	-0.99	-	-	2257852.5	-	-	2257852.5	-
FFSASCVPGADK	1xCarbamidomethyl [C6]	W8QEY1	0	-	-	1	-	-	18.7526	-	-	-4.52	-	-	441949.84375	-	-	441949.84375	-	-
GYLDKLEPSK		P25705	1	-	1	1	-	1	16.7111	-	16.8704	1.29	-	-1.14		-			-
LTLSALIDGK		A0A1L1UHR1; Q9Y277	-	0	-	-	2	-	-	26.1371	-	-	-3.85	-	-		-	-		-
DYGNSPLHR		A0A0U1RRM4	-	0	-	-	1	-	-	12.8688	-	-	1.00	-	-		-	-		-
TAAYVNAIEK		P00367	-	-	0	-	-	1	-	-	16.0008	-	-	3.24	-	-	360222.46875	-	-	360222.46875
TSFTSVSR		P13647	0	-	-	1	-	-	13.7716	-	-	-0.84	-	-	8563786	-	-	8563786	-	-
YENEHSFK		Q8TC04	-	0	-	-	1	-	-	10.4858	-	-	1.13	-	-		-	-		-
ASGPPVSELITK		P16402	0	-	0	1	-	1	20.5999	-	20.9682	-0.48	-	-1.66	81682344	-	35761392	81682344	-	35761392
YATALYSAASK		H7C0C1	-	0	-	-	1	-	-	15.9978	-	-	0.19	-	-		-	-		-
LSLVLVPAQK		A0A024R2T5	-	0	-	-	1	-	-	24.8106	-	-	1.82	-	-		-	-		-
TPAQYDASELK		P07355	-	0	-	-	1	-	-	14.6999	-	-	1.74	-	-	16171637	-	-	16171637	-
NEEPSEEEIDAPKPK		Q9NR30	0	-	-	1	-	-	13.6822	-	-	-0.14	-	-	1004939.1875	-	-	1004939.1875	-	-
LFGGNFAHQASVAR		D3DQU2	-	0	-	-	1	-	-	17.5816	-	-	-0.49	-	-		-	-		-
SAITPGGLR		B4DWA7	0	-	-	1	-	-	15.3817	-	-	-0.94	-	-	2147816.5	-	-	2147816.5	-	-
MAEAELVQEGK	1xOxidation [M1]	A9UFC0	-	-	0	-	-	1	-	-	14.2500	-	-	1.74	-	-		-	-
ATIGADFLTK		A0A6Q8PH84	-	0	-	-	1	-	-	22.0128	-	-	0.23	-	-		-	-		-
VHELNEEIGK		A0A0A6YYJ8	0	-	-	1	-	-	13.2839	-	-	1.85	-	-		-	-		-	-
YCGQLQMIQEQISNLEAQITDVR	1xCarbamidomethyl [C2]	P35527	-	-	0	-	-	1	-	-	26.9361	-	-	4.07	-	-		-	-
NVQDAIADAEQRGEHALKDAR		P35908	-	2	-	-	1	-	-	20.7729	-	-	-2.71	-	-		-	-		-
ENDYYTPTGEFR		P46977	-	0	-	-	1	-	-	18.4729	-	-	-0.56	-	-		-	-		-
LSPPYSSPQEFAQDVGR		B2R8R5	0	-	-	1	-	-	22.6624	-	-	5.42	-	-		-	-		-	-
LISQIVSSITASLR		F5H5D3	-	-	0	-	-	1	-	-	26.6752	-	-	-0.11	-	-		-	-
LRVDPVNFK		A0A1K0GXZ1	1	-	-	2	-	-	17.8064	-	-	-4.50	-	-		-	-		-	-
AVQYLSSQDEK		Q13835	0	-	0	1	-	1	14.2607	-	14.3160	-0.28	-	-0.02	855818.6875	-	384443.46875	855818.6875	-	384443.46875
GGGGGQDNGLEGLGNDSR		A0A024QZD5	0	-	-	1	-	-	15.3338	-	-	1.08	-	-		-	-		-	-
TMQNLEIELQSQLSMK	2xOxidation [M2; M15]	P02533	0	-	0	1	-	1	23.7486	-	23.9051	1.06	-	-0.61	1085275.75	-		1085275.75	-
TNAENEFVTIKK		H6VRG1	1	1	1	2	3	1	15.2777	15.4013	15.3985	-2.67	-1.34	-0.07	34119217	89163566	46948692	34119217	89163566	46948692
TLVDIAK		Q53HV2	0	0	-	1	1	-	17.2976	17.3299	-	2.65	-0.55	-	369247.09375	272648.21875	-	369247.09375	272648.21875	-
AGIVTSLQAR		B7Z8Z6	0	-	-	1	-	-	17.7130	-	-	-0.09	-	-	875798.1875	-	-	875798.1875	-	-
TPLENLVLQAK		Q7L2E3	0	-	-	1	-	-	24.4438	-	-	-4.75	-	-		-	-		-	-
ILPHHQNTGGFFVAVLVK		Q08J23	0	-	-	1	-	-	23.8748	-	-	-1.95	-	-		-	-		-	-
DNQLSEVANK		A0A0A0MRM9	0	0	-	1	1	-	14.1665	14.0996	-	-2.14	0.93	-	1377799.375	7015767	-	1377799.375	7015767	-
TAAAVAAQSGILDR		A0A024R5X2	0	-	0	1	-	1	18.2953	-	18.4402	1.04	-	3.49		-			-
NYSPYYNTIDDLKDQIVDLTVGNNK		P35527	1	1	1	1	1	1	26.4003	26.4390	26.3873	-2.12	-1.78	-2.11
LLLNNDNLLR		A8K0T9	-	0	-	-	1	-	-	23.9461	-	-	0.00	-	-		-	-		-
TPFLLSGTSYK		P55084	0	-	-	1	-	-	23.0046	-	-	-7.01	-	-	672668.0625	-	-	672668.0625	-	-
SGASVVAIR		Q5SSJ5	0	-	-	1	-	-	15.4836	-	-	0.28	-	-	2278322.25	-	-	2278322.25	-	-
LECGANDMK	1xCarbamidomethyl [C3]	X6RBG4	0	0	-	1	1	-	11.2566	11.2595	-	-1.54	0.01	-			-			-
FSVQMFR		X6RBG4	0	-	0	1	-	1	22.7427	-	22.9146	-0.54	-	-2.60	1340382.125	-	732265.5625	1340382.125	-	732265.5625
DYQELMNVK	1xOxidation [M6]	P35908	-	0	0	-	2	1	-	15.8774	15.9659	-	5.04	2.87	-	1658875.5	869565.125	-	1658875.5	869565.125
LLDAVDTYIPVPAR		A0A384ME17	0	-	-	1	-	-	26.0414	-	-	1.79	-	-		-	-		-	-
MIDLIIPR	1xOxidation [M1]	P54886	0	-	-	1	-	-	24.8324	-	-	1.29	-	-		-	-		-	-
FFVSSSQGR		B4DNE1	-	0	-	-	1	-	-	15.8782	-	-	3.74	-	-	1760283.5	-	-	1760283.5	-
FTASAGIQVVGDDLTVTNPK		P06733	0	0	0	1	1	1	24.7847	24.8424	24.9249	0.78	-1.64	3.48	1582891.375			1582891.375
QAASSLQQASLK		A0A384P5G6	0	-	-	1	-	-	14.3316	-	-	-1.00	-	-	1854762.75	-	-	1854762.75	-	-
LLWTTSR		A0A024R1X8	-	0	0	-	1	1	-	20.1408	20.2603	-	-0.25	-2.67	-	2502425	912652.0625	-	2502425	912652.0625
NKYEDEINK		B4E1T1; B2R853; P04259; A0A0S2Z428; P05787; H6VRG1; P13647	-	1	-	-	1	-	-	11.1181	-	-	-1.84	-	-	27786540	-	-	27786540	-
AIGVKPPR		P55072	-	0	-	-	1	-	-	12.6947	-	-	-0.13	-	-	575368.375	-	-	575368.375	-
EIAEAYLGK		Q53GZ6	0	-	-	1	-	-	17.4962	-	-	-1.41	-	-		-	-		-	-
VLITTDLLAR		Q14240	-	-	0	-	-	1	-	-	25.7398	-	-	0.69	-	-		-	-
LIQQQLEK		Q9Y5M8	-	0	-	-	1	-	-	14.2201	-	-	3.91	-	-		-	-		-
ASSGLLYPLER		Q08945	0	-	-	1	-	-	23.2113	-	-	-0.26	-	-		-	-		-	-
NLDIERPTYTNLNR		B7Z1K5	0	0	-	2	1	-	17.9641	18.0845	-	-3.51	-0.89	-			-			-
QAPTWPSK		Q6FHY3	0	0	-	1	1	-	14.9012	14.8656	-	-1.24	-4.91	-	1053015.625		-	1053015.625		-
VDVDVPDVNIEGPDAK		Q09666	-	0	-	-	1	-	-	22.8260	-	-	2.01	-	-		-	-		-
SISISVAGGGGGFGAAGGFGGR		P35908	0	0	0	4	3	1	24.1591	24.2271	24.3276	-1.72	-0.90	-0.34	72118784.25	57513680	3581196.5	72118784.25	57513680	3581196.5
LVRPPVQVYGIEGR		H7C0C1	-	0	-	-	1	-	-	20.4062	-	-	0.62	-	-		-	-		-
KASGPPVSELITK		P16402	1	-	1	1	-	1	17.3652	-	17.5694	1.21	-	-1.67	22693272	-	9809237	22693272	-	9809237
IGIEIIK		A0A024R3X4	-	0	-	-	1	-	-	22.2348	-	-	0.01	-	-		-	-		-
IAVEPVNPSELPK		A8KAP3	0	-	-	1	-	-	21.6797	-	-	-0.41	-	-	1250399.125	-	-	1250399.125	-	-
DVAYQYVK		B7Z268	0	-	-	1	-	-	16.1329	-	-	1.50	-	-	1044390.4375	-	-	1044390.4375	-	-
ALPAPIEK		Q7Z351	0	0	-	1	1	-	16.4244	16.4866	-	-1.24	0.36	-			-			-
VFQFLNAK		V9HW01	0	0	-	1	1	-	22.9369	22.9728	-	-1.57	-1.26	-	908252.4375		-	908252.4375		-
KQQLEVELR		P15924	1	-	-	1	-	-	15.3058	-	-	-0.11	-	-		-	-		-	-
IIGAVDQIQLTQAQLEER		Q6NZI2	0	0	0	1	1	1	24.8617	24.9708	24.9982	2.29	2.63	2.13	1652465.875			1652465.875
ILAQVVGDVDTSLPR		A8KAP3	0	-	-	1	-	-	24.7759	-	-	-0.51	-	-		-	-		-	-
YPIEHGIITNWDDMEK	1xOxidation [M14]	A8K3K1	-	0	-	-	1	-	-	20.1133	-	-	-0.27	-	-		-	-		-
NTLLIAGLQAR		A0A024RAD5	-	0	-	-	1	-	-	24.0976	-	-	-0.76	-	-		-	-		-
SLFPGSLR		A8MVX0	0	0	-	1	1	-	18.4372	18.5486	-	3.80	3.40	-	804322.375	653191.75	-	804322.375	653191.75	-
YHTVNGHNCEVR	1xCarbamidomethyl [C9]	A0A024RAZ7	0	-	-	1	-	-	9.7490	-	-	3.31	-	-		-	-		-	-
SLAAEEEAAR		Q15149	-	0	-	-	1	-	-	13.1552	-	-	0.12	-	-		-	-		-
LNDLEDALQQAK		H6VRG1	0	0	0	4	5	6	21.1491	21.2111	21.3462	1.43	-0.08	-0.81	382662485.625	381935211.5625	206729120	382662485.625	381935211.5625	206729120
KDAEAWFNEK		P13645	1	1	-	1	1	-	16.2247	16.2463	-	0.09	0.94	-	22119718	23770472	-	22119718	23770472	-
VPQVSTPTLVEVSR		B4DPP6	0	0	0	1	1	1	21.8870	21.9665	22.0315	-2.21	0.39	-0.92	6679832	3061503.75	4854550.5	6679832	3061503.75	4854550.5
VLTELLEQER		Q13428	0	-	-	1	-	-	22.1675	-	-	-0.64	-	-	2565105	-	-	2565105	-	-
AEAEAQAEELSFPR		P11498	0	-	0	1	-	1	20.2098	-	20.3326	2.34	-	5.56		-	623894.25		-	623894.25
EAMVQAEEAAAEITR		A8K9K6	0	-	-	1	-	-	21.8791	-	-	2.93	-	-		-	-		-	-
KTEELEEESFPER		Q9Y2W1	1	-	-	1	-	-	15.1539	-	-	4.01	-	-		-	-		-	-
QQIQNDLNQWK		P15924	0	0	-	1	1	-	18.2229	18.2938	-	9.33	6.23	-			-			-
IPTISTQLK		P18206	-	0	-	-	1	-	-	19.2965	-	-	-2.33	-	-	394680.53125	-	-	394680.53125	-
GVNLDPLGK		P46087	0	-	-	1	-	-	20.3665	-	-	-0.72	-	-	935701.25	-	-	935701.25	-	-
VLSSIEQK		P31947	-	-	0	-	-	2	-	-	13.3111	-	-	0.31	-	-	306810.53125	-	-	306810.53125
VEGGTPLFTLR		P36957	0	-	-	1	-	-	24.3821	-	-	-3.17	-	-	75273520	-	-	75273520	-	-
LITLEEEMTK	1xOxidation [M8]	A0A024R8S5	-	0	-	-	1	-	-	18.0144	-	-	-3.67	-	-	1445120.75	-	-	1445120.75	-
FYQTSVESVDFANAPEESR		P29508	-	0	-	-	1	-	-	21.8831	-	-	1.25	-	-		-	-		-
FYTIEILK		P12273	0	0	0	1	1	1	25.8322	25.8450	25.9165	-1.67	-2.55	2.08
ALGLELR		Q6P4R2	0	0	0	1	1	1	20.4281	20.5064	20.6075	0.47	-0.71	-0.84	3925110	1413569.125	920437.9375	3925110	1413569.125	920437.9375
GYSPTHREEEYGK		I0B0K7	1	1	1	1	1	1	10.3138	10.4019	10.4044	0.59	3.82	1.55			197875.5625			197875.5625
LLVLITGGK		D9ZGF2	-	0	-	-	1	-	-	24.1699	-	-	-2.46	-	-		-	-		-
IIFDDFR		P46977	-	0	-	-	1	-	-	24.1260	-	-	-5.17	-	-		-	-		-
EFNAETFTFHADICTLSEK	1xCarbamidomethyl [C14]	B4DPP6	0	-	0	1	-	1	25.3481	-	25.4914	2.12	-	4.01	957229.0625	-		957229.0625	-
EDAVLEYLK		P26038	0	0	0	1	1	1	23.6201	23.6774	23.7828	0.43	3.39	-0.61	7064631.5	3368810.75	2343717.5	7064631.5	3368810.75	2343717.5
LVQAFQYTDK		Q13162	0	0	-	1	1	-	18.3485	18.3979	-	-0.16	2.09	-			-			-
LQAELEGIK		P05787	0	-	-	2	-	-	18.2905	-	-	0.42	-	-	1301645.625	-	-	1301645.625	-	-
TSQNSELNNMQDLVEDYK		P35908	0	0	0	1	1	1	24.0520	24.0821	24.1729	-0.90	-5.46	0.83	8786643	8361701.5	3556950.5	8786643	8361701.5	3556950.5
LPVALDPGAK		P04843	-	0	-	-	1	-	-	19.8342	-	-	0.18	-	-	2085830.875	-	-	2085830.875	-
ENPYYDSR		A0A087WVQ6	0	-	-	1	-	-	12.6979	-	-	0.99	-	-		-	-		-	-
VTLTSEEEAR		P00338	0	-	0	1	-	1	13.8440	-	13.8740	-0.21	-	2.06	1747291	-	531909.875	1747291	-	531909.875
IASLEVENQSLR		E9PRY8	0	-	-	1	-	-	18.7200	-	-	4.28	-	-		-	-		-	-
GEDEEENNLEVR		P04843	-	0	-	-	1	-	-	14.1053	-	-	1.53	-	-		-	-		-
WEAEPVYVQR		A0A140VK00	0	0	-	1	1	-	18.9949	19.0451	-	1.23	2.13	-			-			-
SGGGGGGGLGSGGSIRSSYSR		P35527	1	-	-	1	-	-	13.2583	-	-	-1.19	-	-	597998.4375	-	-	597998.4375	-	-
SAIVHLINYQDDAELATR		A0A024R1X8	0	0	0	1	2	1	22.2735	22.3677	22.4227	3.23	1.50	1.85
QETTHGQTINTTR		Q5D862	-	0	-	-	1	-	-	10.2235	-	-	0.78	-	-		-	-		-
LGDVYVNDAFGTAHR		V9HWF4	-	0	-	-	1	-	-	19.7932	-	-	0.41	-	-		-	-		-
NHEEEMNALR	1xOxidation [M6]	P02533; Q04695	0	0	-	1	1	-	10.2100	10.2934	-	-1.28	-1.32	-	1234069.5	1758686.5	-	1234069.5	1758686.5	-
TEELNR		P02533; Q04695	-	0	-	-	1	-	-	10.2321	-	-	-1.85	-	-	1420650.5	-	-	1420650.5	-
AGIALNDNFVK			-	0	-	-	1	-	-	21.5338	-	-	1.10	-	-		-	-		-
VPSENVLGEVGSGFK		B4DEA8	0	-	-	1	-	-	23.5299	-	-	1.49	-	-		-	-		-	-
TTPSVVAFTADGER		Q8N1C8	-	0	0	-	1	1	-	20.6179	20.7323	-	3.05	2.39	-	2119733.25	636712.75	-	2119733.25	636712.75
EESDDEAAVEEEEEEK		V9HWP2	-	0	-	-	1	-	-	13.8033	-	-	1.84	-	-		-	-		-
NLLESYHVPELIK		E5KNY5	0	-	-	1	-	-	24.8735	-	-	3.09	-	-		-	-		-	-
IMNVIGEPIDER	1xOxidation [M2]	V9HW31	-	-	0	-	-	1	-	-	19.4756	-	-	5.82	-	-		-	-
VTQLTDR		P15924	-	0	0	-	1	1	-	11.6524	11.5823	-	0.48	-2.88	-		1737615.75	-		1737615.75
NECFLQHK	1xCarbamidomethyl [C3]	B4DPP6	0	-	-	1	-	-	13.0806	-	-	-5.23	-	-	1129033.5	-	-	1129033.5	-	-
FLEQQNK		V9HWE1; B4E1T1; P04259; A0A0S2Z428; P05787; Q8N1N4; P13647	-	0	-	-	2	-	-	12.2809	-	-	-1.25	-	-	79693240	-	-	79693240	-
DIISDTSGDFRK		A6NMY6	-	-	1	-	-	1	-	-	17.6611	-	-	-3.17	-	-		-	-
NVSTGDVNVEMNAAPGVDLTQLLNNMR		P13645	0	0	0	1	1	1	26.6378	26.6894	26.6293	0.28	0.94	0.63
SLLDSDHHPSEIAESHR		P42357	-	0	-	-	1	-	-	13.9400	-	-	-0.09	-	-		-	-		-
EYQELMNTK	1xOxidation [M6]	P13647	0	-	-	1	-	-	12.6041	-	-	0.37	-	-	4999941	-	-	4999941	-	-
VAEAHENIIHGSGATGK		A0A384P5L2	0	-	-	1	-	-	11.3560	-	-	3.58	-	-		-	-		-	-
STMQELNSR	1xOxidation [M3]	P35527	0	0	0	5	4	4	10.7425	10.6586	11.0281	-1.25	-1.82	-3.45	12696954.625	16448689.375	9305098.1875	12696954.625	16448689.375	9305098.1875
YDEEFQR		P55060	0	0	-	1	1	-	13.5890	13.6117	-	2.42	-0.78	-	966937.1875		-	966937.1875		-
GDFCIQVGR	1xCarbamidomethyl [C4]	P15531	-	0	-	-	1	-	-	19.4744	-	-	-1.45	-	-	442109.6875	-	-	442109.6875	-
YSLDPENPTK		A0A0A6YYL6	-	0	0	-	1	1	-	16.2863	16.3860	-	-1.32	-2.09	-	680114	539710.625	-	680114	539710.625
EWFLQAAK		A0A2U3TZU2	-	0	-	-	1	-	-	23.4187	-	-	1.42	-	-		-	-		-
FVMQEEFSR	1xOxidation [M3]	V9HVY3	-	0	-	-	1	-	-	15.4775	-	-	0.00	-	-		-	-		-
ADLEMQIESLTEELAYLKK		P13645	1	1	1	1	1	1	26.6384	26.6888	26.6275	-0.57	0.14	0.29	2473603.25			2473603.25
ADLLLSTQPGR		J3KPF3	-	0	-	-	1	-	-	20.2541	-	-	-2.49	-	-	819810.75	-	-	819810.75	-
VTNIFPK		Q8TCJ2	0	-	0	1	-	1	17.9447	-	18.1465	-1.83	-	-0.02	690934.0625	-		690934.0625	-
TNEGVIEFR		A0A590UK80	0	-	-	1	-	-	18.7976	-	-	0.73	-	-		-	-		-	-
LIEDKPR		A0A590UK80	0	0	0	1	1	1	10.4687	10.5601	10.5750	-2.16	0.17	-1.21
AAPGAEFAPNKR		A0A0S2Z4Z9	1	-	-	1	-	-	13.1891	-	-	-4.30	-	-	870857.8125	-	-	870857.8125	-	-
DNVDDPTGNFR		A0A384NPY7	-	0	-	-	1	-	-	15.5917	-	-	-0.42	-	-		-	-		-
ISQLEMAR		P26038	-	-	0	-	-	1	-	-	15.7271	-	-	2.14	-	-	1463858.375	-	-	1463858.375
QTALVELVK		B4DPP6	0	0	0	1	1	1	21.8293	21.9135	22.0355	-0.82	0.07	-1.60	1857375.875	1674718.125	764831.25	1857375.875	1674718.125	764831.25
ILELSGSSSEDSEK		P78527	0	0	0	1	1	1	16.6078	16.6849	16.7589	2.22	2.25	2.09
WVQVSHVFR		Q6ZVX7	0	0	0	1	1	1	18.7567	18.8613	18.9203	0.41	-0.69	1.09
IQTQLQR		Q59E93	-	0	-	-	1	-	-	12.7431	-	-	-1.06	-	-		-	-		-
AVFPSIVGRPR		A8K3K1; P60709	0	-	-	1	-	-	19.6260	-	-	5.16	-	-	2263712.75	-	-	2263712.75	-	-
LLQDFFNGK		V9HW22; B2R6X5	-	0	0	-	1	1	-	24.2696	24.3907	-	-1.78	0.36	-	660033.75		-	660033.75
LAEAEETAR		B3KTJ9	-	0	-	-	1	-	-	10.9144	-	-	-3.76	-	-	22880428	-	-	22880428	-
DYQELMNTK	1xOxidation [M6]	H6VRG1	0	0	0	2	3	2	13.7082	17.5008	14.0982	-0.83	0.39	-0.44	59089708	68912504	33466318.8125	59089708	68912504	33466318.8125
SMTLEIR		P31040	0	0	-	1	1	-	18.9234	18.9801	-	0.72	1.44	-			-			-
SSGLPNIPVQTISR		A8K6Q8	-	0	-	-	1	-	-	23.0593	-	-	-1.71	-	-		-	-		-
LVEDLQEELSSR		P46199	0	-	-	1	-	-	21.2097	-	-	-3.58	-	-		-	-		-	-
GRPAVCQPQGR	1xCarbamidomethyl [C6]	Q5T749	0	0	0	1	1	1	10.2446	10.3270	10.2987	-3.28	-0.69	-5.85		710000.6875	392518		710000.6875	392518
EFNAEVHR		Q59GX9	0	-	-	1	-	-	12.0031	-	-	-2.99	-	-	702513.25	-	-	702513.25	-	-
MSGECAPNVSVSVSTSHTTISGGGSR	1xCarbamidomethyl [C5]; 1xOxidation [M1]	H6VRG1	0	0	0	1	1	1	15.9883	16.0058	16.0456	1.01	-1.12	1.71	6996598	3748129.25	2470328.75	6996598	3748129.25	2470328.75
EVEEDEYK		V9HWP2	0	0	-	1	1	-	11.2789	11.2565	-	-0.76	0.46	-		5712051.5	-		5712051.5	-
LNVVIFGGGTK		A0A5C2GJM3	0	-	-	2	-	-	23.4543	-	-	-3.37	-	-		-	-		-	-
ANLSLLR		A0A384N5Z8	-	0	0	-	1	1	-	19.6169	19.7387	-	-1.11	0.57	-		269258.8125	-		269258.8125
TFAPEEISAMVLTK	1xOxidation [M10]	V9HWB4	-	0	-	-	1	-	-	25.1725	-	-	1.30	-	-		-	-		-
VLENAEGAR		A0A384P5G6	0	-	-	1	-	-	10.7536	-	-	0.81	-	-	8218256.5	-	-	8218256.5	-	-
VPTANVSVVDLTCR	1xCarbamidomethyl [C13]	P04406	0	0	0	1	2	1	22.2723	22.3286	22.4034	2.71	-0.36	2.37	2441998.25			2441998.25
FYIDPYK		Q9NY12	0	-	-	1	-	-	20.5567	-	-	-0.88	-	-		-	-		-	-
TKDGVVEITGK		P04792	-	1	-	-	1	-	-	13.7106	-	-	-1.67	-	-	500945.0625	-	-	500945.0625	-
LAVNMVPFPR	1xOxidation [M5]	P68371	0	-	-	1	-	-	22.5277	-	-	-0.14	-	-	1126090.125	-	-	1126090.125	-	-
HGSGSGQSSSYSPYGSGSGWSSSR		Q86YZ3	0	0	-	1	1	-	14.4256	14.3501	-	-0.60	-5.62	-			-			-
NKLNDLEEALQQAKEDLAR		P35908	-	2	2	-	1	1	-	26.0022	26.0080	-	-1.65	-1.29	-			-
VFEHIGK		P04040	0	-	-	1	-	-	13.0619	-	-	-3.53	-	-	911106.5625	-	-	911106.5625	-	-
ESDYFTPQGEFR		Q8TCJ2	0	0	-	1	1	-	20.5502	20.5495	-	2.58	0.97	-			-			-
VAVFGAGGVGK		Q96HU8	-	-	0	-	-	1	-	-	21.0873	-	-	-2.29	-	-		-	-
ELAAQLNEEAK		Q9Y5B9	0	-	-	1	-	-	15.4185	-	-	-1.33	-	-	997429.75	-	-	997429.75	-	-
SSFSITR		Q9Y2W1	-	0	-	-	1	-	-	15.5224	-	-	2.18	-	-		-	-		-
EMQDLGGGER		Q02413	-	0	-	-	1	-	-	13.1084	-	-	-1.93	-	-		-	-		-
ILELDQFK		B2RDN9	0	0	-	2	1	-	23.2651	23.3003	-	-1.73	-1.07	-	2007409.875	680479.125	-	2007409.875	680479.125	-
LGVRPSQGGEAPR		P02751	0	0	-	1	1	-	11.6808	11.8091	-	3.60	2.55	-	307861.15625		-	307861.15625		-
TLNNQFASFIDK		Q8N1N4	0	0	0	1	1	1	24.3755	24.4306	24.5640	-2.59	-3.08	0.34	3687749.25	2871531.5	1442586.5	3687749.25	2871531.5	1442586.5
TAAENEFVTLK		B2R853; P04259; A0A0S2Z428	0	0	0	1	1	1	19.4372	19.4990	19.5905	1.80	1.13	3.69	16778564	18292016	9585648	16778564	18292016	9585648
EVFTSSSSSSSR		P08779	0	0	0	1	1	1	12.1211	12.2416	12.2147	1.15	1.31	-2.15	4518583	2520944	804009.1875	4518583	2520944	804009.1875
TIAQDYGVLK		B2R4P2	-	-	0	-	-	1	-	-	18.9485	-	-	0.54	-	-	1191574.875	-	-	1191574.875
VAGGAAPSKPASAK		A0A0A0MRM9	0	0	0	2	1	1	9.6095	9.7707	9.6914	-0.45	-0.08	0.16	1188158	2651574.25	195984.8125	1188158	2651574.25	195984.8125
NMVPQQALVIR	1xOxidation [M2]	P05023	-	0	-	-	1	-	-	19.3299	-	-	3.05	-	-	713635	-	-	713635	-
QGGLGPIR		Q13162	-	0	-	-	1	-	-	15.4454	-	-	-0.29	-	-		-	-		-
AFDTDIHALRPHR		P42357	-	0	-	-	1	-	-	15.1860	-	-	-0.21	-	-		-	-		-
QEVLIR		B4DSS4	-	0	-	-	1	-	-	16.2989	-	-	-0.34	-	-	769700.6875	-	-	769700.6875	-
LLETTEEDK		Q7L0Y3	0	-	-	1	-	-	13.3217	-	-	-0.24	-	-		-	-		-	-
HFSIHPDTGVITTTTPFLDR		Q9HB00	-	0	-	-	1	-	-	23.5133	-	-	0.14	-	-	1948990.625	-	-	1948990.625	-
ITVTPSSK		A0A087X117	-	0	-	-	1	-	-	12.6460	-	-	-1.26	-	-		-	-		-
LLQEALK		B3KNS8	0	-	-	1	-	-	16.2953	-	-	0.25	-	-	894663.9375	-	-	894663.9375	-	-
HVVFIAQR		P62081	-	-	0	-	-	1	-	-	15.2208	-	-	-0.61	-	-		-	-
LWDLEK		P15924	-	0	-	-	1	-	-	20.2947	-	-	-0.91	-	-	3189665.75	-	-	3189665.75	-
IAEVDCTAER	1xCarbamidomethyl [C6]	Q8NBS9	-	0	-	-	1	-	-	13.0318	-	-	-1.20	-	-	4954799.5	-	-	4954799.5	-
EFDELNPSAQR		A0A0S2Z3L2	-	0	-	-	1	-	-	17.2599	-	-	-0.58	-	-		-	-		-
TLNDMRQEYEQLIAK	1xOxidation [M5]	P35527	-	1	1	-	1	2	-	18.7811	18.9894	-	-1.35	-1.66	-	13563148	5119155.25	-	13563148	5119155.25
VEQATKPSFESGR		P38159	0	-	0	1	-	1	12.2114	-	12.3267	0.99	-	-0.25	814584.9375	-	161996.421875	814584.9375	-	161996.421875
ELSEQIQR		B2R6J2	0	-	0	1	-	1	13.5160	-	13.6289	1.64	-	1.22	1475548.375	-	388960.0625	1475548.375	-	388960.0625
TIDEELER		B2R7I0	-	0	-	-	1	-	-	14.9191	-	-	0.37	-	-		-	-		-
VDALMDEINFMK	1xOxidation [M11]	B4E1T1; P13647	-	0	-	-	1	-	-	24.9099	-	-	-8.28	-	-	2749849	-	-	2749849	-
ELAEDGYSGVEVR		P23396	0	0	-	1	1	-	17.3259	17.3236	-	0.67	1.01	-			-			-
RQLDSIVGER		B2R853; A0A0S2Z428; B4DKV4; P13647	-	-	1	-	-	1	-	-	14.6181	-	-	0.21	-	-		-	-
TFNIQSVNR		A8K2U0	-	0	-	-	1	-	-	17.4450	-	-	-1.90	-	-		-	-		-
YIELLTR		P15924	0	-	-	1	-	-	21.6106	-	-	-0.99	-	-	3810038.75	-	-	3810038.75	-	-
ALMGSPQLVAAVVR		A0A024R1X8	0	-	0	1	-	1	25.9574	-	25.9985	3.90	-	0.14		-			-
ALYDAELSQMQTHISDTSVVLSMDNNR		B2R853; P04259; A0A0S2Z428	0	0	-	1	1	-	25.9192	25.9441	-	-0.64	0.07	-	1440911.125		-	1440911.125		-
ESEALPEK		Q6NZI2	0	-	0	1	-	1	11.9821	-	12.0895	-3.30	-	-3.24	1659227.75	-	359476.3125	1659227.75	-	359476.3125
AYLESEVAISEELVQK		Q9NQC3	-	0	-	-	1	-	-	25.7205	-	-	0.62	-	-	2956270.5	-	-	2956270.5	-
TQETLSQAGQK		A0A087WYR3	-	0	-	-	1	-	-	10.9523	-	-	-2.06	-	-		-	-		-
ELSDIAHR		J3KPS3	0	0	0	1	1	1	12.9271	12.9879	13.0358	-2.29	0.70	-0.51	1707744.125	1119892	399995.9375	1707744.125	1119892	399995.9375
FAMEPEEFDSDTLR		A0A499FI48	-	0	-	-	1	-	-	23.8873	-	-	-4.83	-	-		-	-		-
KYEDEINK		P35908	1	1	1	1	1	1	10.5905	10.6255	10.6406	-1.99	0.75	0.29	30681544		4287527	30681544		4287527
EGMNIVEAMER		A8K486	-	0	-	-	1	-	-	23.3523	-	-	0.59	-	-	670686.8125	-	-	670686.8125	-
GFGFVTFDDHDPVDK		P22626	0	0	0	1	1	1	24.0589	24.1573	24.3142	-0.67	-1.10	-0.69	1611386.125		483768.625	1611386.125		483768.625
QNNEYQVLLGIK		Q8TC04	-	0	-	-	1	-	-	24.8589	-	-	1.37	-	-		-	-		-
NSKIEISELNR		H6VRG1	1	1	1	1	1	1	15.4854	15.5437	15.6207	0.66	0.32	-0.04	1638562.125	5483221		1638562.125	5483221
EYENELAK		P15924	0	0	-	1	1	-	13.3126	13.3379	-	1.59	3.31	-			-			-
IPIEDKDLINTANWR		A0A024RC29	-	1	-	-	1	-	-	22.6784	-	-	2.89	-	-	500774.6875	-	-	500774.6875	-
DAVEDLESVGK		P81605	0	0	0	1	1	1	19.6470	19.6443	19.8002	0.33	0.62	0.86	23390582	38417892	13015565	23390582	38417892	13015565
MELERPGGNEITR	1xOxidation [M1]	P02671	-	0	-	-	1	-	-	13.3876	-	-	3.06	-	-		-	-		-
LTLLQVASR		Q59HG1	0	-	-	1	-	-	23.2583	-	-	1.32	-	-		-	-		-	-
LRDLEDSLAR		A0A6Q8PFJ0	1	1	-	1	1	-	16.0737	16.0947	-	-0.25	-0.83	-			-			-
VVEGTPLIDGR		A0A024R3R5	-	0	-	-	1	-	-	18.5515	-	-	-1.13	-	-		-	-		-
ESTLHLVLR		A0A2R8Y422	-	0	0	-	1	1	-	19.3203	19.4422	-	0.02	-1.36	-	5102545	2546720.5	-	5102545	2546720.5
VVYIFGPPVK		P49915	0	-	-	1	-	-	25.5659	-	-	2.63	-	-		-	-		-	-
FHVEEEGK		V9HWF4	0	0	0	1	1	1	11.3122	11.3334	11.3849	0.31	0.95	1.17	956193.3125			956193.3125
GVGDDQLGEESEER		B2R6S2	-	0	-	-	1	-	-	13.9456	-	-	2.71	-	-		-	-		-
YHTINGHNAEVR		P22626	0	-	-	1	-	-	10.4348	-	-	-1.83	-	-		-	-		-	-
LDSTDFTSTIK		A8K6Q8	-	0	-	-	1	-	-	19.6281	-	-	2.68	-	-		-	-		-
FAETQPK		P26641	-	0	-	-	1	-	-	10.9417	-	-	-0.57	-	-		-	-		-
DYQELMNVK		P35908	0	0	0	1	1	1	19.9613	20.1036	20.0680	-0.38	-2.38	-4.29	53362264	79417920	33869888	53362264	79417920	33869888
GQTGGDVNVEMDAAPGVDLSR	1xOxidation [M11]	P08779	-	0	0	-	1	1	-	18.7958	18.8380	-	2.63	0.85	-			-
VPDVLVADPPIAR		B4DJ30	-	0	-	-	1	-	-	24.4929	-	-	-1.74	-	-		-	-		-
VNYDTTESK		A0A024QZD5	0	0	-	1	1	-	10.7545	10.8123	-	1.59	-0.33	-			-			-
TALINSTGEEVAMR		A0A6Q8PFJ0	-	0	-	-	1	-	-	19.1249	-	-	-3.45	-	-	310455.3125	-	-	310455.3125	-
GESPVDYDGGR		A0A384NPU5	-	0	-	-	1	-	-	13.5511	-	-	0.46	-	-	3448281.5	-	-	3448281.5	-
LLREYQELMNTK		B4E1T1; P13647	-	1	-	-	1	-	-	19.2896	-	-	4.00	-	-		-	-		-
GEALSALDSK		O75396	-	0	-	-	1	-	-	15.9413	-	-	1.26	-	-	521516.09375	-	-	521516.09375	-
ATFDAISK		P15880	0	0	0	1	1	1	15.5563	15.5846	15.6787	0.50	1.45	0.95		918106.125	216696.859375		918106.125	216696.859375
SDLEMQYETLQEELMALK	1xOxidation [M15]	P35527	0	-	-	1	-	-	26.5280	-	-	-0.26	-	-		-	-		-	-
SPLQSVVVR		Q9Y2W1	0	-	-	1	-	-	18.3440	-	-	0.81	-	-	3319010.5	-	-	3319010.5	-	-
EVDEQMLNVQNK	1xOxidation [M6]	B4DY90; P68371	-	0	0	-	1	1	-	14.1043	14.2140	-	1.95	-0.70	-	1095370.125		-	1095370.125
GFVEPDHYVVVGAQR		A8K6Q8	-	0	-	-	1	-	-	19.5809	-	-	0.52	-	-		-	-		-
MATEVAADALGEEWK		A2A3R6	0	-	-	1	-	-	23.4870	-	-	5.37	-	-	3166120	-	-	3166120	-	-
IDELEPR		B4DJ30	-	0	-	-	1	-	-	14.5415	-	-	-1.33	-	-		-	-		-
SLLATMK		P15924	0	-	-	1	-	-	17.7682	-	-	-1.55	-	-		-	-		-	-
FASFIDK		P35908; B4E1T1; Q0IIN1; B2R853; P04259; A0A0S2Z428; Q14CN4; P05787; P13647	-	0	-	-	2	-	-	19.5343	-	-	0.14	-	-	297713216	-	-	297713216	-
WLQGSQELPR		Q6N092	0	0	-	1	1	-	18.7023	18.7559	-	1.08	2.48	-		753739.25	-		753739.25	-
VLLPEYGGTK		A0A384N6A4	-	0	-	-	1	-	-	19.5008	-	-	1.32	-	-	1463312.625	-	-	1463312.625	-
VVSEDFLQDVSASTK		A0A024R3T8	-	0	0	-	1	1	-	23.8940	23.9831	-	-0.81	0.01	-			-
KNHEEEMKDLR		P13645	-	-	2	-	-	1	-	-	10.2455	-	-	0.07	-	-		-	-
QAVTNPNNTFYATK		Q8N1C8	-	0	0	-	1	1	-	15.9048	15.9883	-	-0.32	-0.91	-		223983.03125	-		223983.03125
SEIDNVK		H6VRG1	0	0	0	1	1	1	11.9891	11.4740	11.4971	-1.34	0.28	7.65	568735.625	49834872	43412724	568735.625	49834872	43412724
SAQFFNYK		B2R5M9	-	0	-	-	1	-	-	18.9399	-	-	3.56	-	-		-	-		-
FGVYDIDNK		O75131	-	0	-	-	1	-	-	19.8140	-	-	4.40	-	-		-	-		-
ESLQQMAEVTR		B4DJQ5	-	0	-	-	1	-	-	18.9295	-	-	3.69	-	-	905592.75	-	-	905592.75	-
EEYVQEDAGIIFVGSTNR		A0A494C0J7	0	-	-	1	-	-	25.1668	-	-	3.53	-	-		-	-		-	-
SKAEAESLYQSKYEELQITAGR		H6VRG1	2	2	2	1	1	1	18.7398	18.8267	18.9088	1.48	2.62	5.84
LNVTEQEK		P06733	-	-	0	-	-	1	-	-	12.0844	-	-	-1.72	-	-	949282	-	-	949282
NEGTATYAAAVLFR		A0A024R1X8	0	-	-	1	-	-	25.7413	-	-	1.52	-	-	1677954.5	-	-	1677954.5	-	-
TLTLVDTGIGMTK	1xOxidation [M11]	K9JA46; A0A024RD80	-	0	-	-	2	-	-	22.1439	-	-	0.14	-	-	300792.625	-	-	300792.625	-
ADIDVSGPK		Q09666	-	0	-	-	4	-	-	14.0878	-	-	-6.38	-	-	3904478.5	-	-	3904478.5	-
GFAFVTFDDHDTVDK		P51991	0	-	-	1	-	-	24.0656	-	-	-1.76	-	-		-	-		-	-
LSGGLGAGSCR	1xCarbamidomethyl [C10]	Q04695	-	-	0	-	-	1	-	-	13.1528	-	-	1.42	-	-		-	-
ALQEFDLALR		Q96GQ7	0	-	-	1	-	-	25.1335	-	-	-1.39	-	-	42986396	-	-	42986396	-	-
TIEELQNK		Q04695	0	-	0	1	-	1	13.5244	-	13.6272	3.15	-	2.80	2458691	-	1384345.875	2458691	-	1384345.875
GELALKDAR		P13647	-	-	1	-	-	1	-	-	13.2978	-	-	3.76	-	-	1349557.875	-	-	1349557.875
AEIAFEDR		Q14315	-	0	-	-	1	-	-	16.5829	-	-	1.74	-	-		-	-		-
ALEEANADLEVK		P02533; P13646; P08779	0	0	-	2	2	-	16.9131	16.9856	-	-0.24	4.68	-	40085100	34399064	-	40085100	34399064	-
APGPGFSSR		Q6KB66	-	0	-	-	1	-	-	13.3752	-	-	2.43	-	-	614511.9375	-	-	614511.9375	-
TLDGELDEK		G3XAI2	-	0	-	-	1	-	-	14.5462	-	-	-2.88	-	-		-	-		-
STLFWGAR		Q96QA5	-	0	-	-	1	-	-	22.6437	-	-	0.62	-	-		-	-		-
STDYGIFQINSR		P61626	0	0	0	1	1	1	23.2372	23.2590	23.3959	0.72	3.33	-2.44		1874839.125			1874839.125
ILQQIPDHPK		Q08554	-	-	0	-	-	1	-	-	14.5402	-	-	-1.30	-	-		-	-
DLEEAEGR		P54886	0	-	-	1	-	-	12.0156	-	-	-1.20	-	-		-	-		-	-
AAAAAAAAAVSR		Q96JP5	0	-	-	1	-	-	13.3225	-	-	-3.89	-	-	717320.625	-	-	717320.625	-	-
GIFTSEIGTK		P78527	0	-	-	1	-	-	19.9979	-	-	-0.29	-	-	1358404.125	-	-	1358404.125	-	-
GSTAPVGGGAFPTIVER		A0A384NPU5	-	0	-	-	1	-	-	22.9867	-	-	-0.92	-	-		-	-		-
FGQVYTEAK		P46977	-	0	-	-	1	-	-	14.7329	-	-	1.03	-	-	1914441.5	-	-	1914441.5	-
IKGEHPGLSIGDVAK		A0A024RDR0	-	1	-	-	1	-	-	15.3044	-	-	-1.09	-	-		-	-		-
VQQTVQDLFGR		Q8N1C8	-	0	0	-	1	1	-	21.7616	21.8816	-	3.45	-1.12	-	2039627.625		-	2039627.625
GSLGSQGAKDEPEEELQK		Q13428	1	-	-	1	-	-	13.7031	-	-	1.36	-	-	930974.5625	-	-	930974.5625	-	-
LDDLFLK		E5KNY5	0	0	-	1	1	-	23.5901	23.6744	-	-0.85	0.25	-		689979.9375	-		689979.9375	-
TIGGGDDSFNTFFSETGAGK		F5H5D3	-	-	0	-	-	1	-	-	25.8654	-	-	2.53	-	-		-	-
TVVTGIEMFHK		A0A384ME17	0	-	-	1	-	-	20.3732	-	-	-2.84	-	-		-	-		-	-
TKYEHELALR		P08779	1	1	1	1	1	1	13.4416	13.4727	13.5883	-2.65	-2.00	-0.74	6771757.5	6730323.5	2877063.75	6771757.5	6730323.5	2877063.75
LQEEMLQR	1xOxidation [M5]	V9HWE1	0	-	-	1	-	-	12.8948	-	-	1.19	-	-	693623.5	-	-	693623.5	-	-
DETNYGIPQR		D6REE5	-	-	0	-	-	1	-	-	15.5579	-	-	3.27	-	-	223630.203125	-	-	223630.203125
KAQQELEEQTR		P26038	1	1	-	1	1	-	10.3091	10.4124	-	0.22	0.67	-	2158826		-	2158826		-
DGEDETQDTELVETRPAGDGTFQK		F6IR49	-	0	-	-	1	-	-	17.2186	-	-	6.60	-	-	596603.5	-	-	596603.5	-
VTQSNFAVGYK		A0A1L1UHR1	-	0	-	-	1	-	-	16.3737	-	-	5.15	-	-	3731167.5	-	-	3731167.5	-
AEAVESAQAGDK		Q14566	0	-	-	1	-	-	10.3543	-	-	0.08	-	-		-	-		-	-
SGFSSISVSR		B2R853; P04259; B4DKV4	-	-	0	-	-	1	-	-	17.1872	-	-	-3.16	-	-	2956860.5	-	-	2956860.5
TAFQEALDAAGDK		P10599	0	0	0	1	1	1	20.2222	20.3082	20.4726	-1.66	-0.08	1.90	4898034.5	5053767.5	2269928	4898034.5	5053767.5	2269928
SSGNSSSSGSGSGSTSAGSSSPGAR		Q12797	-	0	-	-	1	-	-	9.3452	-	-	-0.26	-	-		-	-		-
QRPAEIKDYSPYFK		P02533	-	1	-	-	1	-	-	16.6636	-	-	1.82	-	-		-	-		-
TSFTSVSR		B4E1T1; P13647	-	0	-	-	1	-	-	13.7332	-	-	-1.36	-	-	12257468	-	-	12257468	-
NVTELNEPLSNEER		B3KNB4	-	0	-	-	1	-	-	17.5265	-	-	-3.01	-	-		-	-		-
SLGPSLATDK		Q9H3N1	-	0	-	-	1	-	-	16.0248	-	-	1.68	-	-	634300.625	-	-	634300.625	-
KQEMVALRLEHQR	1xOxidation [M4]	Q96M95	-	-	2	-	-	1	-	-	12.5010	-	-	2.77	-	-	638112	-	-	638112
LFDQAFGLPR		P04792	-	0	-	-	1	-	-	25.8078	-	-	1.17	-	-		-	-		-
VFDEFKPLVEEPQNLIK		B4DPP6	0	-	0	1	-	1	25.9468	-	25.9712	-0.88	-	-2.56	2646818	-		2646818	-
FGQGVHHTAGQVGK		Q6UWP8	-	0	-	-	1	-	-	10.2624	-	-	0.59	-	-	331620.90625	-	-	331620.90625	-
ENDKQETWMLMELQK		P15924	-	1	-	-	1	-	-	24.2745	-	-	-0.59	-	-	986654.8125	-	-	986654.8125	-
GGSISGGGYGSGGGK		P35908	0	0	0	2	2	1	10.9781	10.9794	11.0186	0.20	1.74	0.59	120742216	86680072	19726092	120742216	86680072	19726092
YEEIDNAPEER		A0A384ME17	0	0	0	1	1	1	13.9399	13.9167	13.9907	-0.24	-0.73	0.47
AATQFWR		A0A499FI48	-	0	-	-	1	-	-	18.1123	-	-	0.21	-	-	1195305.75	-	-	1195305.75	-
AEFHHSIMSQYK		Q02413	0	0	-	1	1	-	13.5373	13.5441	-	5.19	2.26	-			-			-
NIYVLQELDNPGAK		B2RDN9	0	-	-	1	-	-	25.0819	-	-	6.22	-	-		-	-		-	-
LVQAFQFTDK		Q06830	-	0	-	-	1	-	-	21.9291	-	-	-3.55	-	-	2409511	-	-	2409511	-
ATAVMPDGQFK		B2R4P2	0	-	-	1	-	-	17.2191	-	-	0.54	-	-		-	-		-	-
SISLYYTGEK		P19338	0	0	0	1	1	1	19.2992	19.3542	19.4310	-0.28	0.04	0.50	1378165.25	970164.375	536351.375	1378165.25	970164.375	536351.375
IRDEMVATEQER	1xOxidation [M5]	A0A0S2Z3L2	-	1	-	-	1	-	-	10.8551	-	-	1.65	-	-	468406.40625	-	-	468406.40625	-
LSEGFSIHTR		P20618	-	0	0	-	1	1	-	15.6987	15.7807	-	-1.95	-0.15	-			-
VLDELTLAR		P02533; Q04695; P08779	-	0	0	-	1	1	-	21.7786	21.8788	-	2.16	-0.86	-	46375584	21879128	-	46375584	21879128
LEILQIHTK		P55072	0	0	-	1	1	-	19.6571	19.7315	-	0.13	-0.34	-			-			-
FEEILTR		B2R892	-	-	0	-	-	1	-	-	18.5636	-	-	-0.78	-	-	165171.59375	-	-	165171.59375
SPAVKPAAAPK		A0A0A0MRM9	0	0	-	1	1	-	10.5259	10.5705	-	3.42	0.28	-		1551537.375	-		1551537.375	-
MTGFELTEGVK		Q02413	0	-	-	1	-	-	21.7872	-	-	4.96	-	-		-	-		-	-
THINIVVIGHVDSGK		A0A2U3TZH3	-	-	0	-	-	1	-	-	18.5779	-	-	0.03	-	-	537176.3125	-	-	537176.3125
ANPFGGASHAK		A8K517	0	-	-	1	-	-	11.4605	-	-	2.27	-	-	645621	-	-	645621	-	-
SGFSSISVSR		B2R853; P04259	0	0	-	1	1	-	17.0141	17.0806	-	-6.92	-2.27	-	8812582		-	8812582		-
TTAQVLIR		P15121	-	0	-	-	1	-	-	16.5581	-	-	2.31	-	-	2047452	-	-	2047452	-
ALTLIAGSPLK		A8K8U1	0	-	-	1	-	-	24.2517	-	-	1.10	-	-		-	-		-	-
SVGDGETVEFDVVEGEK		H0Y449	0	-	-	1	-	-	21.9729	-	-	4.48	-	-		-	-		-	-
RFDEILEASDGIMVAR		A0A024R5Z9	-	1	-	-	1	-	-	25.2039	-	-	2.21	-	-		-	-		-
TMIQSPSGVILQEAADVHAR	1xOxidation [M2]	P15924	0	0	0	1	1	1	22.8009	22.8302	22.9529	-1.54	-0.88	-0.51	2898722.25	2256508.5	1299728.125	2898722.25	2256508.5	1299728.125
SGAEEQGPIDGPSK		A0A5H1ZRP2	-	0	-	-	1	-	-	12.8651	-	-	0.52	-	-		-	-		-
EIAEAYLGK		V9HW22	-	0	-	-	1	-	-	17.5388	-	-	0.53	-	-		-	-		-
GLSTESILIPR		A0A024R8D7	0	0	0	1	1	1	23.8134	23.8825	23.9881	0.04	1.31	1.16			458029.15625			458029.15625
DSNNLCLHFNPR	1xCarbamidomethyl [C6]	A0A384MR27	0	0	-	1	1	-	19.0356	19.0461	-	1.26	2.32	-			-			-
IINEPTAAAIAYGLDK		B4DI54; V9HW22; V9HWB4	-	0	-	-	1	-	-	24.9354	-	-	-2.64	-	-		-	-		-
EALEPSGENVIQNK		O75477	-	0	-	-	1	-	-	16.3140	-	-	2.93	-	-		-	-		-
QKVDSLLENLEK		A8K9A4	-	-	1	-	-	1	-	-	21.4446	-	-	0.72	-	-		-	-
LYDAYELK		P08758	-	0	0	-	1	1	-	18.4453	18.5243	-	-5.24	-3.75	-	643595.125		-	643595.125
DAHQSLLATR		P11498	0	-	-	1	-	-	14.4473	-	-	-2.74	-	-	1992145	-	-	1992145	-	-
MAEAELVQEGK		A9UFC0	0	-	-	1	-	-	15.6397	-	-	-1.20	-	-		-	-		-	-
KDLYANTVLSGGTTMYPGIADR	1xOxidation [M15]	P60709	-	1	-	-	1	-	-	21.2569	-	-	-0.34	-	-		-	-		-
LTPEEEEILNK		Q5JR94	0	0	-	1	1	-	18.6404	18.6898	-	-2.07	-2.17	-		1118004	-		1118004	-
WTTEQQQR		H3BN98	-	0	-	-	1	-	-	11.0507	-	-	2.37	-	-		-	-		-
EFTEAVEAK		P35232	0	0	-	1	1	-	14.7191	14.6822	-	1.94	-3.54	-	448519.3125		-	448519.3125		-
TTAENEFVMLK	1xOxidation [M9]	P13647	-	-	0	-	-	1	-	-	19.9354	-	-	1.97	-	-	10815785	-	-	10815785
QLAEDFLR		Q59F66	0	-	-	1	-	-	21.6922	-	-	-1.44	-	-		-	-		-	-
QVLDNLTMEK	1xOxidation [M8]	P35527	0	0	0	3	5	3	17.0372	17.4272	17.1469	-2.97	-0.56	-4.13	83343408	95102512	52014028	83343408	95102512	52014028
LRPVAAEVYGTER		W8QEY1	0	-	-	1	-	-	15.5524	-	-	1.39	-	-		-	-		-	-
YGVSGYPTLK		V9HVY3	0	-	-	1	-	-	18.4023	-	-	-1.82	-	-		-	-		-	-
TDLLLEPYNK		A0A024R1N1	0	0	-	1	1	-	22.2037	22.2643	-	5.82	3.07	-	11218234	12121278	-	11218234	12121278	-
LDSELKNMQDMVEDYR	1xOxidation [M]	H6VRG1	-	1	-	-	2	-	-	19.6903	-	-	-2.64	-	-	947634.6875	-	-	947634.6875	-
ELLTSFGPLK		P26368	0	-	-	1	-	-	25.6013	-	-	-2.52	-	-	596317.5	-	-	596317.5	-	-
LSLDELHR		P05023	-	0	-	-	1	-	-	17.4374	-	-	-0.39	-	-		-	-		-
WISIMTER	1xOxidation [M5]	P07355	-	0	-	-	1	-	-	19.7269	-	-	-0.33	-	-	681229.75	-	-	681229.75	-
TLNDMRQEYEQLIAK		P35527	1	1	1	2	2	2	22.8905	22.8878	23.0224	2.57	3.53	-0.51	22945762	16514636.75	3370490.75	22945762	16514636.75	3370490.75
IEVLEEELR		P15924	0	0	0	1	1	1	21.5692	21.6088	21.6973	-0.73	-1.06	-3.39	4157049	4987611.5	1905550.625	4157049	4987611.5	1905550.625
IVPNVLLEQGK		A0A024RB75	0	0	-	1	1	-	22.3437	22.4023	-	1.08	3.19	-	1714549.375	649241.875	-	1714549.375	649241.875	-
EAYFWLR		Q8TCJ2	-	0	-	-	1	-	-	25.7313	-	-	2.09	-	-		-	-		-
MMQESPDPEDDETPTQSDR	1xAcetyl [N-Term]	Q7Z674	-	0	-	-	1	-	-	1.2850	-	-	-1.21	-	-		-	-		-
HEISEMNR	1xOxidation [M6]	B4E1T1; P13647	-	0	-	-	1	-	-	9.0833	-	-	1.26	-	-	898629.375	-	-	898629.375	-
TDLEMQIEGLK		P08779	-	0	0	-	1	1	-	23.2909	23.3969	-	1.07	-0.82	-	1241969.75	473011.96875	-	1241969.75	473011.96875
MSVEADINGLRR	1xOxidation [M1]	P02533	-	1	-	-	1	-	-	16.0208	-	-	0.40	-	-	2756506.75	-	-	2756506.75	-
GESDPAYQQYQDAANNLR		A0A499FI48	-	0	-	-	1	-	-	18.8231	-	-	1.51	-	-		-	-		-
STAELEAEELEK		Q643R0	0	-	-	1	-	-	17.2668	-	-	2.95	-	-		-	-		-	-
YVMGNNPADLLAVDSR	1xOxidation [M3]	Q02413	0	-	-	1	-	-	23.4584	-	-	-1.20	-	-		-	-		-	-
LVNEVTEFAK		B4DPP6	-	0	0	-	1	1	-	19.4984	19.6479	-	0.21	0.85	-		3095024.25	-		3095024.25
YGDGIQLTR		P15924	0	0	0	2	1	2	16.7655	17.2794	17.3603	-1.62	-1.62	-3.03	1807942.625	1067104.25	556642.375	1807942.625	1067104.25	556642.375
VKGDVDVSLPK		Q09666	-	1	-	-	1	-	-	15.6446	-	-	2.47	-	-	1383254.875	-	-	1383254.875	-
EQSQLTATQTR		Q6P2Q9	0	0	-	1	1	-	11.6991	11.7851	-	3.98	4.98	-			-			-
TEELNKEVASNSELVQSSR		P08779	-	1	1	-	1	1	-	15.7518	15.8070	-	-1.51	-4.72	-		429630.71875	-		429630.71875
APDVTTLPR		Q92542	-	0	-	-	1	-	-	16.5441	-	-	2.32	-	-		-	-		-
SLNSIEFR		P78527	0	-	-	1	-	-	19.1335	-	-	-3.11	-	-	457669.03125	-	-	457669.03125	-	-
ILEQEEEEEQAGKPGEPSK		Q9BXP5	0	-	-	1	-	-	13.4358	-	-	-2.74	-	-		-	-		-	-
GTVVTGTLER		A0A384ME17	0	-	0	1	-	1	15.1608	-	15.2928	-0.50	-	1.35	6773458.5	-	1737560.75	6773458.5	-	1737560.75
LPEHPEGGEPEDDEAPAK		Q9NX58	0	-	-	1	-	-	12.8083	-	-	0.47	-	-	1348111.75	-	-	1348111.75	-	-
GFSSGSAVVSGGSR		P35908	0	0	-	1	2	-	14.7250	14.3800	-	2.26	-2.95	-	258639776	203166976	-	258639776	203166976	-
YEELQVTVGR		P35908	0	0	0	5	2	2	18.4919	18.5693	18.9666	1.49	1.04	-2.93	213902021.8125	222564928	87855096	213902021.8125	222564928	87855096
IQTQPGYANTLR		Q00325	0	-	-	1	-	-	15.5836	-	-	0.56	-	-	656267.625	-	-	656267.625	-	-
HLTHAQSTLDAK		A0A024QYX0	-	0	-	-	1	-	-	10.2367	-	-	1.18	-	-		-	-		-
IFTSIGEDYDER		P35232	-	0	-	-	1	-	-	20.0930	-	-	3.07	-	-		-	-		-
ETVDSVER		G3XAI2	-	0	-	-	1	-	-	11.3729	-	-	2.36	-	-		-	-		-
LGVIEDHSNR		V9HWP2	0	0	-	1	1	-	13.1847	13.2087	-	-1.86	-0.05	-	789425.625	7614755	-	789425.625	7614755	-
EENAEQQALAAK		B0AZQ4	0	-	-	1	-	-	13.6291	-	-	3.58	-	-	480813.28125	-	-	480813.28125	-	-
INEILSNALK		A0A087X0X3	0	-	-	1	-	-	21.5464	-	-	9.99	-	-	1520317.75	-	-	1520317.75	-	-
ADEAYLIGR		P11498	0	-	-	1	-	-	18.2584	-	-	-4.39	-	-		-	-		-	-
LFAYPDTHR		P04040	-	0	-	-	1	-	-	16.1441	-	-	-1.19	-	-		-	-		-
VITEYLNAQESAK		Q59FF0	0	0	-	1	1	-	18.5508	18.6177	-	-3.33	-2.98	-			-			-
GLTSVINQK		A0A5F9ZHM4	-	0	0	-	1	1	-	16.4568	16.5643	-	0.18	3.34	-			-
LVEKGETDLIQK		E5KNY5	1	-	-	1	-	-	14.4991	-	-	-9.32	-	-		-	-		-	-
GATPAPPGK		Q13428	0	-	-	1	-	-	10.7802	-	-	-3.45	-	-	1404053.875	-	-	1404053.875	-	-
ILTATIENNR		P13646	-	0	-	-	1	-	-	16.3245	-	-	-0.02	-	-		-	-		-
TVTATFGYPFR		A4D0R1	-	0	0	-	1	1	-	24.1234	24.2586	-	-1.01	-5.12	-	1750828.5	270974.65625	-	1750828.5	270974.65625
LNDSILQATEQR		P15924	0	-	0	1	-	1	19.4737	-	19.6363	2.82	-	-0.89	2184094.5	-	1026764.375	2184094.5	-	1026764.375
NHEEEMNALR		P02533; Q04695	0	0	0	1	1	1	12.5716	12.6507	12.6803	3.64	-1.60	2.88	6888632.5	8783906	2524812.25	6888632.5	8783906	2524812.25
LGHPDTLNQGEFK		B2R4M6	0	0	0	1	1	1	14.7693	14.7967	14.8412	-1.84	1.41	-4.60			414523.90625			414523.90625
VDATEESDLAQQYGVR		A0A024R8S5	-	0	-	-	1	-	-	19.3174	-	-	1.63	-	-		-	-		-
FVEFLK		B4DWX3	-	0	-	-	1	-	-	22.3605	-	-	0.16	-	-		-	-		-
EYQELMNVK	1xOxidation [M6]	B2R853; P04259; A0A0S2Z428; P05787	0	0	-	1	1	-	14.5616	14.5350	-	1.49	1.67	-	2548513.25	2217276.5	-	2548513.25	2217276.5	-
EYQELMNTK		P13647	0	-	0	1	-	1	15.3842	-	15.5030	0.00	-	0.45	20683444	-	14772900	20683444	-	14772900
DVDAAYMNKVELEAK		B4E1T1; P13647	-	1	-	-	1	-	-	19.4815	-	-	-0.45	-	-	803171.8125	-	-	803171.8125	-
KVPVSVNLLSK		O76021	1	-	-	1	-	-	19.3302	-	-	0.32	-	-		-	-		-	-
TPGPGAQSALR		P62263	0	0	-	1	1	-	13.5067	13.5346	-	-5.86	-3.63	-	840468.5625	786555.1875	-	840468.5625	786555.1875	-
WELLQQMNVGTRPINLEPIFQGYIDSLKR		P35908	1	1	-	1	1	-	26.6006	26.6924	-	1.53	1.87	-			-			-
LALLQVR		B3KXY9	0	0	-	1	1	-	22.3046	22.3546	-	1.56	-0.16	-			-			-
DGIVLGADTR		B2RAQ9	-	0	-	-	1	-	-	18.5456	-	-	0.85	-	-	442520.0625	-	-	442520.0625	-
AAYFGVYDTAK		Q59EI9	-	0	-	-	1	-	-	20.0063	-	-	-5.46	-	-	816617.4375	-	-	816617.4375	-
IGLFGGAGVGK		V9HW31	0	0	0	1	1	1	22.3953	22.5601	22.6573	6.91	0.65	0.71	4754001.5	2989363.25	1276072.375	4754001.5	2989363.25	1276072.375
RKPEDVLDDDDAGSAPLK		B4DNE1	-	1	-	-	1	-	-	15.6769	-	-	1.25	-	-		-	-		-
DNLAEDIMR		V9HWE1	0	-	-	1	-	-	22.6645	-	-	-0.92	-	-		-	-		-	-
NGQDLGVAFK		Q00839	-	0	-	-	1	-	-	18.4433	-	-	-2.68	-	-		-	-		-
LLLQVQHASK		Q59EI9; Q6NVC0	-	0	-	-	1	-	-	15.7390	-	-	-0.79	-	-		-	-		-
HFSIHPDTGVITTTTPFLDR		Q08554	0	-	0	1	-	1	23.4440	-	23.6308	-1.78	-	0.30	2315037.75	-	961823.6875	2315037.75	-	961823.6875
VESLEQEAANER		A0A140VJC8	-	0	-	-	1	-	-	14.6882	-	-	-1.62	-	-		-	-		-
AADAEAEVASLNR		M1VPF4	-	0	-	-	1	-	-	15.3624	-	-	0.99	-	-		-	-		-
TSRPENAIIYNNNEDFQVGQAK		P29401	0	0	0	1	1	1	18.4710	18.5821	18.6070	4.42	1.32	3.83
FLEQQNQVLQTKWELLQQVDTSTR		H6VRG1	1	1	-	1	1	-	25.8836	25.9288	-	8.85	1.20	-	1134629	836898.1875	-	1134629	836898.1875	-
VSGPDLDLNLK		Q09666	-	0	-	-	1	-	-	22.4612	-	-	0.43	-	-		-	-		-
NMQDLVEDLK	1xOxidation [M2]	B2R853; P04259	0	-	-	1	-	-	18.9551	-	-	0.98	-	-	1035541.3125	-	-	1035541.3125	-	-
MSVEADINGLR	1xOxidation [M1]	P02533	0	0	0	1	1	1	18.2535	18.3281	18.3461	1.00	2.26	-3.12	4315495	3466984	2890493.75	4315495	3466984	2890493.75
VGQISFDLPR		Q8TA92	0	0	-	1	1	-	23.7855	23.8666	-	-3.59	-5.57	-			-			-
VLANPGNSQVAR		B2RBR9	0	0	-	1	1	-	13.5212	13.5356	-	2.26	-0.35	-	565108.8125		-	565108.8125		-
ASLENSLEETK		P02533; P08779	0	0	0	1	1	1	15.7134	15.7672	15.8317	-3.55	-2.04	-1.52		59389404	33382664		59389404	33382664
TIAMDGTEGLVR		V9HW31	0	0	-	1	1	-	19.8267	19.8673	-	1.52	2.03	-		1125092.75	-		1125092.75	-
NKPGPYSSVPPPSAPPPK		A0A0A0MRM9	-	0	-	-	1	-	-	14.4394	-	-	2.83	-	-	839342.5625	-	-	839342.5625	-
VLALLDVPDK		Q9NX62	-	0	-	-	1	-	-	25.5027	-	-	0.71	-	-		-	-		-
FYVEDLK		O75400	0	-	-	1	-	-	19.5544	-	-	-0.41	-	-	496445.5625	-	-	496445.5625	-	-
TMQNTSDLDTAR		A0A024R1X8	0	0	0	1	1	1	13.2778	13.3373	13.3897	1.58	3.86	1.41
SYSCQVTHEGSTVEK	1xCarbamidomethyl [C4]	Q6DHW4	-	0	-	-	1	-	-	11.6281	-	-	-4.80	-	-		-	-		-
LLNQPNQWPLVK		A0A024R1X8	0	0	0	1	1	1	24.3796	24.4593	24.5717	-2.51	-3.24	2.48	1952319.75			1952319.75
QLIVANAGDSR		B2R665	0	-	-	1	-	-	15.5846	-	-	1.51	-	-	1099849.25	-	-	1099849.25	-	-
ESHRLPVDIAYK		P15924	1	1	-	1	1	-	16.7059	16.6981	-	2.98	0.14	-			-			-
EIDGGLETLR		P38117	-	-	0	-	-	1	-	-	19.2828	-	-	1.44	-	-	354657.25	-	-	354657.25
LQQLPADFGR		Q96AG4	-	0	-	-	1	-	-	19.7559	-	-	0.27	-	-	1336980.875	-	-	1336980.875	-
VDLHLPR		P29508	0	0	0	1	1	1	17.4284	17.4681	17.6224	-0.43	0.74	-1.17	791403.9375			791403.9375
DVDPGEHYILK		P05089	0	0	-	1	1	-	17.3951	17.4336	-	-1.28	-1.04	-			-			-
DAVVYPILVEFTR		A0A494C039	-	0	-	-	1	-	-	26.8451	-	-	-1.39	-	-		-	-		-
AAFGGSGGR		P35908	-	0	-	-	1	-	-	10.8116	-	-	-1.99	-	-		-	-		-
SIDFPLTK		O75844	-	0	-	-	1	-	-	22.4115	-	-	0.80	-	-		-	-		-
LLLGAGAVAYGVR		Q99623	0	0	-	1	1	-	24.4944	24.5782	-	-3.29	-1.37	-			-			-
YEPAAVSEQGDKK		P05023	-	1	-	-	1	-	-	11.2780	-	-	0.37	-	-	886531.8125	-	-	886531.8125	-
AVMDDFAAFVEK	1xOxidation [M3]	B4DPP6	-	0	-	-	1	-	-	24.2417	-	-	-2.21	-	-		-	-		-
IPLNDLFR		P13473	-	0	-	-	1	-	-	25.9168	-	-	0.88	-	-		-	-		-
IYVASVHQDLSDDDIK		Q9UHX1	0	-	-	1	-	-	18.2435	-	-	4.32	-	-		-	-		-	-
AFGPGLQGGSAGSPAR		P21333	-	0	-	-	1	-	-	16.4753	-	-	5.20	-	-		-	-		-
AMQDAEVSK		Q8N1C8	-	0	-	-	1	-	-	10.8767	-	-	-0.01	-	-		-	-		-
KNHEEEMNALR		P02533; Q04695	1	1	1	1	1	1	11.0116	11.0182	11.0580	-3.06	-1.03	-0.63		1531792.25			1531792.25
LQAQSLSTVGPR		O43290	0	-	-	1	-	-	16.3956	-	-	1.19	-	-		-	-		-	-
MLTELEK		P05109	-	0	-	-	1	-	-	16.2130	-	-	1.86	-	-		-	-		-
ETYGEMADCCAK	2xCarbamidomethyl [C9; C10]; 1xOxidation [M6]	B4DPP6	0	-	-	1	-	-	11.2586	-	-	-1.82	-	-	449700	-	-	449700	-	-
DYFEQYGK		A0A024RAZ7	0	0	0	1	1	1	17.4258	17.4460	17.5068	-1.77	-1.61	-2.69		2553557.5	676835.3125		2553557.5	676835.3125
QITVNDLPVGR		Q06830; P32119	-	0	-	-	1	-	-	20.9510	-	-	-2.16	-	-	3063447	-	-	3063447	-
VVDVSVPR		Q8IW75	-	0	-	-	1	-	-	16.4640	-	-	-1.21	-	-		-	-		-
IVADKDYSVTANSK		A0A5F9ZHM4	-	1	-	-	1	-	-	13.3035	-	-	-3.65	-	-		-	-		-
LALDVEIATYRK		P35908; B2R853; P04259; A0A0S2Z428; P13647	1	-	-	1	-	-	21.7176	-	-	0.17	-	-	3623322.5	-	-	3623322.5	-	-
YASENHLSR		Q8NE91	-	0	-	-	1	-	-	10.2189	-	-	-1.37	-	-		-	-		-
CIPALDSLTPANEDQK	1xCarbamidomethyl [C1]	A0A024R3X4	0	-	-	1	-	-	23.1106	-	-	-0.18	-	-		-	-		-	-
IQVWHAEHR		J7M2B1	-	0	-	-	1	-	-	13.0840	-	-	-0.22	-	-		-	-		-
VANVELYYR		A0A087WVQ6	-	0	-	-	1	-	-	19.0882	-	-	3.47	-	-		-	-		-
GETGPAGPAGPVGPVGAR		D3DTX7	0	0	0	1	1	1	16.6038	16.6297	16.7192	2.87	4.55	4.71
TVSQIISLQTLK		O76021	0	-	0	1	-	1	24.7668	-	24.9374	-2.96	-	3.96		-			-
NVESGEEELASK		Q96HS1	-	0	-	-	1	-	-	13.6203	-	-	0.30	-	-		-	-		-
FVIKPIDKK		A0A2R8Y5S7; B2R6J2; P26038	1	-	-	1	-	-	14.4821	-	-	-1.91	-	-	2358450.75	-	-	2358450.75	-	-
TPAQYDASELK		A6NMY6	0	-	0	1	-	1	14.7218	-	14.7567	0.24	-	3.38	3058015.75	-		3058015.75	-
SESPKEPEQLR		A0A024RAZ7	1	1	1	1	1	1	11.5573	11.6456	11.6235	-0.84	2.02	1.16	1689608.5		291582.875	1689608.5		291582.875
IDVEILR		Q9HB00	-	0	-	-	1	-	-	22.2338	-	-	-4.29	-	-	3857003.5	-	-	3857003.5	-
GLIDYETFK		P15924	-	0	-	-	1	-	-	22.5656	-	-	1.05	-	-	1079197.5	-	-	1079197.5	-
TWNDPSVQQDIK		V9HWB4	0	-	-	1	-	-	17.3620	-	-	0.73	-	-	787584.625	-	-	787584.625	-	-
DALNIETAIK		A6NMY6	0	-	0	1	-	1	22.1327	-	22.2671	2.16	-	-0.52	3101992.25	-	1394083	3101992.25	-	1394083
ILDAVVAQEPLHR		A8KAP3	0	-	-	1	-	-	19.7320	-	-	-3.13	-	-		-	-		-	-
GVEICIATPGR	1xCarbamidomethyl [C5]	B5BUE6; Q59F66	0	-	-	1	-	-	20.5518	-	-	-5.13	-	-		-	-		-	-
VEGRPGASLPPLDLQALEK		P11498	0	-	-	1	-	-	25.1652	-	-	3.04	-	-		-	-		-	-
ADHPFLFVIR		A8K3Q8	-	0	-	-	1	-	-	25.5796	-	-	0.57	-	-		-	-		-
IVGPEENLSQAEAR		O00469	-	0	-	-	1	-	-	16.6976	-	-	2.20	-	-		-	-		-
TVEDVGSPLK		A0A140VJM0	-	0	-	-	1	-	-	15.8163	-	-	-2.52	-	-		-	-		-
EEMSQLTGQNSGDVNVEINVAPGK		P35527	0	0	-	1	2	-	21.8886	21.9308	-	-1.89	1.92	-	1724605.375	3034235	-	1724605.375	3034235	-
DPSQQELPR		P49327	-	0	-	-	1	-	-	13.9197	-	-	-2.54	-	-	3558130.5	-	-	3558130.5	-
VKDAVEQQGEVKK		Q9NX58	2	-	-	1	-	-	9.6938	-	-	0.51	-	-		-	-		-	-
LEFIVSTGPYPSESAMTK	1xOxidation [M16]	A0A494C0J7	0	-	-	1	-	-	24.4603	-	-	-0.67	-	-		-	-		-	-
VEEIAASK		B2R4C0	-	0	-	-	1	-	-	11.6196	-	-	0.34	-	-	743366.8125	-	-	743366.8125	-
FYTEDSPGLK		P60468	-	0	-	-	1	-	-	16.3982	-	-	-3.41	-	-	568315.3125	-	-	568315.3125	-
LEAALGEAK		A0A6Q8PFJ0	0	-	0	1	-	1	14.7499	-	14.7729	0.67	-	2.95	3157080.75	-	885867.25	3157080.75	-	885867.25
MDSLVTANTK	1xAcetyl [N-Term]	Q96P63	0	0	-	1	1	-	23.2747	23.2982	-	-0.42	-1.49	-	945655.4375	876031.3125	-	945655.4375	876031.3125	-
QEPSDSPMFIINR	1xOxidation [M8]	Q02413	0	0	0	1	1	1	20.5799	20.4335	20.5990	-7.06	-3.90	0.98	2354012.75	2537964.25	1006877.375	2354012.75	2537964.25	1006877.375
GNFHAVYR		P05109	-	0	-	-	1	-	-	12.5763	-	-	-1.82	-	-		-	-		-
IVQELPQLLDAR		A0A0A0MTJ9	-	0	-	-	1	-	-	25.7175	-	-	2.58	-	-		-	-		-
IGDEDVGR		P23284	-	0	-	-	1	-	-	11.6530	-	-	1.77	-	-		-	-		-
DDAMLLK	1xOxidation [M4]	A0A024R3X4	-	0	-	-	1	-	-	15.6178	-	-	0.91	-	-		-	-		-
TPASPVVHIR		A0A384N6C7	0	-	-	1	-	-	14.6959	-	-	-0.85	-	-		-	-		-	-
LAEPYGK		A8MXP9	-	-	0	-	-	1	-	-	12.8861	-	-	3.67	-	-	236568.21875	-	-	236568.21875
VLTEIIASR		P08758	-	-	0	-	-	1	-	-	20.3435	-	-	2.76	-	-		-	-
AAQEEYVK		J3KPS3	0	-	0	1	-	1	11.4031	-	11.4609	0.39	-	1.23	1168959.375	-		1168959.375	-
ISTEVGITNVDLSTVDKDQSIAPK		B2RE46	-	1	-	-	1	-	-	22.8157	-	-	-0.51	-	-		-	-		-
QSVEADINGLR		P13645	-	-	0	-	-	2	-	-	16.7772	-	-	2.84	-	-	558335.3125	-	-	558335.3125
YYTVFDR		V9HWI3	-	0	-	-	1	-	-	19.2834	-	-	-0.10	-	-		-	-		-
ERPQIGGTIK		P13498	-	0	-	-	1	-	-	13.1536	-	-	-2.39	-	-	726800.5625	-	-	726800.5625	-
AQYEDIAQKSK		H6VRG1	1	1	1	1	1	1	11.7470	11.8589	11.8223	0.60	-1.95	3.11	930214.9375		380129.90625	930214.9375		380129.90625
LGTLSPAFSTR		Q59FF0	0	-	-	1	-	-	20.2813	-	-	-0.29	-	-	2353635.25	-	-	2353635.25	-	-
TVLIMELINNVAK		V9HW31	0	0	-	1	1	-	26.8264	26.8494	-	-0.14	-0.66	-	3709509.25		-	3709509.25		-
GLDVEDVK		B5BUE6	-	-	0	-	-	1	-	-	16.0475	-	-	0.38	-	-		-	-
VGEFSGANK		P10599	-	0	0	-	1	1	-	12.1029	12.0975	-	-1.87	-1.37	-	18000190	2966049.25	-	18000190	2966049.25
MTGFELTEGVK	1xOxidation [M1]	Q02413	0	0	-	1	1	-	19.8039	19.9039	-	-4.06	-4.88	-	858117.0625	1725849.5	-	858117.0625	1725849.5	-
QKWEAEPVYVQR		A0A140VK00	-	1	-	-	1	-	-	16.3225	-	-	-0.44	-	-		-	-		-
VYVIGSFVDK		Q7L0Y3	0	-	-	1	-	-	23.5006	-	-	-6.77	-	-		-	-		-	-
GIEAVGGK		P22695	-	0	-	-	1	-	-	12.2913	-	-	1.14	-	-	8919512	-	-	8919512	-
SLVSVTK		A0A024RD80	-	0	-	-	1	-	-	14.6245	-	-	-2.05	-	-	1951744.25	-	-	1951744.25	-
EYLYFLK		Q8N1N4	0	0	0	1	1	1	25.2792	25.3459	25.4570	0.42	0.51	5.19	1698826.875	2126226.5	692185.5625	1698826.875	2126226.5	692185.5625
ISAEGGEQVER		B4E1T5	-	0	-	-	1	-	-	11.9581	-	-	1.83	-	-	438657.15625	-	-	438657.15625	-
EPSFDWK		P78527	0	-	-	1	-	-	19.6738	-	-	-0.54	-	-	402328.75	-	-	402328.75	-	-
LGKDAVEDLESVGK		P81605	1	1	1	1	1	1	18.7290	18.8194	18.8612	-5.46	0.47	1.44	1546985.875	1753942.75	462537	1546985.875	1753942.75	462537
SEISELR		P02533; Q04695	0	0	-	1	1	-	14.5750	14.5228	-	-1.61	-0.45	-	29016820	28963530	-	29016820	28963530	-
VSEEIFFGR		Q8TA92	-	0	-	-	1	-	-	22.9348	-	-	0.52	-	-		-	-		-
VNVGAGSHPNK		P21333	0	-	-	1	-	-	9.6987	-	-	0.74	-	-		-	-		-	-
SQEMVHLVNK		P16070	-	0	-	-	1	-	-	14.5039	-	-	-2.18	-	-		-	-		-
TAITVEHLAIK		Q9NR30	0	-	0	1	-	1	18.5192	-	18.7076	1.68	-	-1.25	985949.6875	-		985949.6875	-
VDDSSGSIGR		A0A6Q8PGZ8	-	0	-	-	1	-	-	10.9478	-	-	0.94	-	-		-	-		-
YTAQVDAEEK		O75947	-	0	-	-	1	-	-	12.2609	-	-	-0.11	-	-		-	-		-
NKLAELEEALQK		P13647	1	-	-	2	-	-	21.4058	-	-	0.86	-	-		-	-		-	-
WTTLNSLQLHGLQLR		Q08J23	0	-	-	1	-	-	25.4366	-	-	2.27	-	-		-	-		-	-
EELFIVSK		P15121	0	0	-	1	1	-	21.8273	21.8684	-	0.94	-0.20	-	327298.25	645596.5	-	327298.25	645596.5	-
IDNDGDGFVTTEELK		Q15293	-	0	-	-	1	-	-	20.2286	-	-	-4.68	-	-		-	-		-
NMQDLVEDFK	1xOxidation [M2]	P13647	0	0	0	2	1	1	19.5419	19.5732	19.6558	1.29	0.66	0.15	3154691.75	4169543	2816314.5	3154691.75	4169543	2816314.5
ISRPGDSDDSR		A0A384N6C7	0	-	-	1	-	-	9.8126	-	-	1.15	-	-	561489.1875	-	-	561489.1875	-	-
TTHFVEGGDAGNREDQINR		A0A024R814	-	1	-	-	1	-	-	12.7331	-	-	-1.27	-	-	312806.09375	-	-	312806.09375	-
GVVDSEDLPLNISR		K9JA46; A0A024RD80; Q12931	0	-	0	2	-	2	23.7959	-	23.9286	-0.40	-	4.09	8075293	-		8075293	-
LEVNEAELLR		Q6NZI2	0	-	-	1	-	-	22.0744	-	-	1.04	-	-	452092.3125	-	-	452092.3125	-	-
GIPHLVTHDAR		B2R491	-	-	0	-	-	1	-	-	13.8889	-	-	1.03	-	-	186758.109375	-	-	186758.109375
LTFDSSFSPNTGK		A0A1L1UHR1	-	0	-	-	1	-	-	20.8010	-	-	-1.92	-	-		-	-		-
YGLAAAVFTR		A0A384MTJ7	0	0	-	1	1	-	23.3455	23.4162	-	-2.90	-1.42	-			-			-
EAAENSLVAYK		G9K388	-	0	-	-	1	-	-	16.1993	-	-	-1.22	-	-	896352.625	-	-	896352.625	-
NLIDAGVDALR		A0A384N6C2	-	0	-	-	1	-	-	24.0921	-	-	-1.20	-	-		-	-		-
VIHDNFGIVEGLMTTVHAITATQK		P04406	0	-	-	1	-	-	26.5769	-	-	-2.05	-	-		-	-		-	-
LQDLEEALQQSK		Q0IIN1	-	-	0	-	-	1	-	-	20.7711	-	-	-0.36	-	-		-	-
DQVANSAFVER		K9JA46	0	0	0	1	1	1	16.0943	16.1154	16.1949	0.95	-0.14	0.05	2272351.75	2929067	738061.5	2272351.75	2929067	738061.5
SIVEEIEDLVAR		B2RE46	-	0	-	-	1	-	-	26.8420	-	-	-0.39	-	-		-	-		-
LFFLQVK		A0A2R8Y5S7; J7M2B1; P26038	-	0	-	-	1	-	-	26.1746	-	-	-4.68	-	-		-	-		-
GSSASLVLK		Q00325	-	0	-	-	1	-	-	16.3470	-	-	2.01	-	-		-	-		-
MAEAELVQEGK	1xOxidation [M1]	B2CIS9	-	0	-	-	1	-	-	14.1434	-	-	0.16	-	-		-	-		-
GEASNPDFGK		Q96BD0	-	0	-	-	1	-	-	12.1983	-	-	-0.95	-	-	10280544	-	-	10280544	-
LITPAVVSER		P62851	0	0	0	1	1	1	19.6336	19.7296	19.8093	2.01	-0.09	1.04		709906.625	605788		709906.625	605788
EHALLAYTLGVK		A0A2U3TZH3	-	-	0	-	-	1	-	-	22.1884	-	-	0.48	-	-	687297	-	-	687297
KSDIDEIVLVGGSTR		V9HWB4	-	1	-	-	2	-	-	21.2232	-	-	6.92	-	-		-	-		-
FADLSEAANR		V9HWE1	0	-	0	1	-	1	15.9895	-	16.0796	-2.36	-	-4.01	4761408.5	-		4761408.5	-
DGYAQILR		A2A274	0	-	-	1	-	-	19.3738	-	-	-0.88	-	-	809428.9375	-	-	809428.9375	-	-
GPSSVEDIK		P06748	-	0	-	-	1	-	-	13.4363	-	-	-1.49	-	-	5387033	-	-	5387033	-
SQIFSTASDNQPTVTIK		V9HWB4	0	0	-	1	1	-	20.4741	20.5415	-	4.14	1.22	-			-			-
SCGSLLPELK	1xCarbamidomethyl [C2]	E5KNY5	0	-	-	1	-	-	22.5045	-	-	2.13	-	-	812526.875	-	-	812526.875	-	-
LAPEYEAAATR		H7BZJ3; V9HVY3	-	0	-	-	1	-	-	14.8997	-	-	-0.59	-	-	5825666.5	-	-	5825666.5	-
NIDEHANEDVER		P61026	-	0	-	-	1	-	-	11.2157	-	-	0.15	-	-	3440489.5	-	-	3440489.5	-
IINEPTAAAIAYGLDK		V9HW22	-	-	0	-	-	1	-	-	25.0093	-	-	3.01	-	-	540125.9375	-	-	540125.9375
VLVQNAAGSQEK		A0A1S5UZ07	0	-	0	1	-	1	12.6793	-	12.8076	-0.27	-	4.60		-			-
LNFPSVQK		A8K2U0	0	-	-	1	-	-	18.9648	-	-	2.65	-	-	706449.1875	-	-	706449.1875	-	-
TNSILFYGR		P29508	-	0	-	-	1	-	-	21.7968	-	-	2.39	-	-		-	-		-
QVNLEIGVNNEAPFAR		A0A024RC29	0	0	-	1	1	-	24.2614	24.3298	-	5.28	4.54	-			-			-
TTAENEFVMLK		P13647	0	-	0	1	-	1	21.9921	-	22.1833	1.78	-	0.85	8944061	-	3974181.25	8944061	-	3974181.25
IANPVEGSSGR		Q15365	0	-	-	1	-	-	13.6171	-	-	-1.39	-	-	749538.125	-	-	749538.125	-	-
TVDNFVALATGEK		P23284	-	0	-	-	1	-	-	24.3543	-	-	0.55	-	-	1349496	-	-	1349496	-
NKLAELEEALQK		B4E1T1; P13647	-	1	-	-	1	-	-	21.4239	-	-	-2.95	-	-		-	-		-
VADISGDTQK		Q59FF0	-	0	-	-	1	-	-	11.4276	-	-	0.41	-	-	704933.3125	-	-	704933.3125	-
ATGGGLSSVGGGSSTIK		P04259	0	0	-	1	1	-	14.9269	14.9643	-	-0.91	0.46	-			-			-
TVVYGITTGFGK		P42357	0	-	-	1	-	-	22.4021	-	-	1.80	-	-		-	-		-	-
DLQNFLK		B2R4M6	-	0	-	-	1	-	-	23.1360	-	-	-0.78	-	-	3683575.5	-	-	3683575.5	-
STLNEIYFGK		B4DWA6	-	0	-	-	1	-	-	21.7705	-	-	0.36	-	-		-	-		-
VNIDDLVK		O95202	-	0	-	-	1	-	-	21.7734	-	-	0.74	-	-		-	-		-
GIVNEQFLLQR		B4DEA8	0	0	0	1	1	1	24.0256	24.0930	24.1904	-2.32	0.41	0.27		2816498.5			2816498.5
GVEICIATPGR	1xCarbamidomethyl [C5]	Q59F66	-	0	-	-	1	-	-	20.5921	-	-	-7.52	-	-		-	-		-
FLIPNASQAESK		E7EX29	0	0	-	1	1	-	20.4022	20.4386	-	6.59	0.79	-		736309	-		736309	-
DYSKYYK		P13645	1	-	-	1	-	-	12.8402	-	-	-0.77	-	-	1460102.25	-	-	1460102.25	-	-
EDLYLKPIQR		P13639	0	-	-	1	-	-	17.8839	-	-	-2.86	-	-		-	-		-	-
DAGQISGLNVLR		A0A384P5G6	0	-	-	1	-	-	23.2325	-	-	-0.46	-	-	4644903	-	-	4644903	-	-
EAYPGDVFYLHSR		P25705	0	0	0	1	1	1	21.1855	21.2509	21.3287	-0.32	0.06	-0.67	5437409			5437409
VVQALDPFNSR		Q8WVV4	0	0	0	1	1	1	22.1489	22.1695	22.3150	5.28	0.51	1.71	460110.65625	525635.3125		460110.65625	525635.3125
IVYGHLDDPASQEIER		A2A274	0	-	-	1	-	-	17.7176	-	-	-1.80	-	-		-	-		-	-
GSDQAIITLR		B4DNE1	-	0	-	-	1	-	-	19.7983	-	-	0.00	-	-		-	-		-
QSVEADINGLR		P13645; P13646	0	0	-	3	3	-	16.6284	16.6498	-	2.11	-5.12	-	156168548.3125	197528433.5	-	156168548.3125	197528433.5	-
VVHIMDFQR		A8MXP9	0	-	-	1	-	-	18.6633	-	-	-1.57	-	-		-	-		-	-
IDVHWTR		A0A140VK00	-	0	-	-	1	-	-	16.0110	-	-	-0.63	-	-	548192.9375	-	-	548192.9375	-
SGNVAELALK		P49321	0	0	-	1	1	-	18.7486	18.8035	-	0.71	1.75	-			-			-
ISLISEK		Q70UQ0	-	0	-	-	1	-	-	17.1921	-	-	3.76	-	-		-	-		-
QAVTNPNNTFYATK		A0A384P5G6	0	-	-	1	-	-	15.8972	-	-	2.96	-	-		-	-		-	-
FVGQSGQEDK		Q8TDD1	0	-	-	1	-	-	10.8824	-	-	-1.15	-	-		-	-		-	-
VALSEPQPER		Q9BXP5	0	-	0	1	-	1	14.5065	-	14.5888	4.37	-	0.58	1180560.5	-		1180560.5	-
SGYLLPDTK		V9HWP2	0	-	-	1	-	-	18.5868	-	-	-3.44	-	-	703352.25	-	-	703352.25	-	-
LLAEILR		E5KNY5	-	0	-	-	1	-	-	23.2729	-	-	0.95	-	-		-	-		-
GILAADESTGSIAK		J3KPS3	0	-	-	1	-	-	17.8575	-	-	-0.67	-	-	1725104.75	-	-	1725104.75	-	-
EIDDTYIEDAADVDAR		B3KY60	0	-	-	1	-	-	22.0711	-	-	8.35	-	-	1245546.75	-	-	1245546.75	-	-
RTNAENEFVTIK		H6VRG1	1	1	1	1	1	1	15.9025	15.9558	16.0465	1.27	-0.92	1.06
NMQDLVEDLK	1xOxidation [M2]	B2R853; P04259; B4DKV4	-	-	0	-	-	1	-	-	19.0564	-	-	-1.48	-	-	709771.1875	-	-	709771.1875
SADTLWDIQK		A0A5F9ZHM4	0	-	-	1	-	-	21.8150	-	-	7.79	-	-		-	-		-	-
SPDTFVR		A0A0S2Z3L0	0	-	-	1	-	-	14.5242	-	-	-2.23	-	-	719422	-	-	719422	-	-
EEMSQLTGQNSGDVNVEINVAPGK	1xOxidation [M3]	P35527	0	-	0	1	-	2	20.1373	-	20.2479	-1.53	-	3.65	2558402.75	-	1493855.625	2558402.75	-	1493855.625
IPACIAGER	1xCarbamidomethyl [C4]	P59665	-	0	0	-	1	1	-	15.0422	15.0853	-	0.20	1.93	-	19727224		-	19727224
IQSQFTDAQK		P15924	0	0	0	1	1	1	13.5479	13.5560	13.6487	1.98	0.98	4.51
LTFDTTFSPNTGK		A0A024QZN9	-	0	-	-	1	-	-	22.0787	-	-	-2.26	-	-	948172.875	-	-	948172.875	-
DHAVVVGVYRPPPK		P22087	-	-	0	-	-	1	-	-	15.2505	-	-	-0.05	-	-		-	-
SPQLDALK		Q7Z2K6	-	0	-	-	1	-	-	16.3380	-	-	0.40	-	-		-	-		-
LLYNNVSNFGR		A0A087WVQ6	0	-	-	1	-	-	20.5018	-	-	2.76	-	-		-	-		-	-
SKEEAEALYHSK		P35908	1	1	1	2	2	1	11.0411	11.0661	11.0932	0.30	2.45	0.03	254071036	188867169	53717916	254071036	188867169	53717916
GTTITLVLK		V9HWP2	-	0	-	-	1	-	-	22.8491	-	-	-2.60	-	-	5354883.5	-	-	5354883.5	-
TLNDELEIIEGMKFDR	1xOxidation [M12]	A0A024R3X4	1	-	-	1	-	-	24.7749	-	-	-1.13	-	-	624999.9375	-	-	624999.9375	-	-
YGLIFHSTFIGR		A8K9K6	0	-	-	1	-	-	24.1699	-	-	-0.85	-	-		-	-		-	-
TLTIVDTGIGMTK	1xOxidation [M11]	K9JA46; A0A024RD80	0	-	-	2	-	-	22.0857	-	-	2.89	-	-	471934.65625	-	-	471934.65625	-	-
LRHEILLSQSVR		P54886	-	-	1	-	-	1	-	-	15.1206	-	-	-2.19	-	-	389254.875	-	-	389254.875
TTDGYLLR		A8K4W0	0	0	0	1	1	1	17.3239	17.3605	17.4999	-0.61	-1.75	-0.22
GLQTSQDAR		V9HW88	-	0	-	-	1	-	-	10.3421	-	-	-1.38	-	-	554294.375	-	-	554294.375	-
GLFIIDDK		B2R4P2	-	-	0	-	-	1	-	-	24.6789	-	-	-2.54	-	-		-	-
DYPLIPVGK		P04040	-	0	-	-	1	-	-	23.7443	-	-	-1.64	-	-	531809.625	-	-	531809.625	-
QDYQAVR		P23634	-	0	-	-	1	-	-	11.3479	-	-	-3.28	-	-	278607.71875	-	-	278607.71875	-
SGVSLAALK		P16402	0	-	0	1	-	1	19.2939	-	19.4571	-1.53	-	-1.01	17357996	-	6239352	17357996	-	6239352
LENLFEALNNK		A9UFC0	0	-	-	1	-	-	26.0465	-	-	-1.19	-	-		-	-		-	-
GGGGGGYGSGGSSYGSGGGSYGSGGGGGGGR		H6VRG1	0	0	0	1	1	2	12.2733	12.3883	12.3189	1.03	1.92	1.08	62790124	47161224	27363350	62790124	47161224	27363350
YGFIEGHVVIPR		P16070	-	0	-	-	1	-	-	21.8579	-	-	-0.98	-	-		-	-		-
DFKPGDLIFAK		O75475	0	-	-	1	-	-	25.0695	-	-	-1.56	-	-		-	-		-	-
QFTSSSSIK		Q04695	0	0	0	1	1	1	12.8380	12.9306	12.9534	0.73	1.96	1.04	1235804	1105746.875	404689.25	1235804	1105746.875	404689.25
NSLFEYQK		P02671	0	-	-	1	-	-	18.0682	-	-	-2.27	-	-		-	-		-	-
VVIVDPETNK		P15924	0	0	0	1	1	1	16.6160	16.6382	16.7621	7.03	1.51	2.24	1299741.125		542136.9375	1299741.125		542136.9375
DALNIETAIK		P07355	-	0	-	-	1	-	-	22.1870	-	-	1.81	-	-	4156108	-	-	4156108	-
AKFEELNMDLFR	1xOxidation [M8]	V9HWB4	-	1	-	-	1	-	-	21.7194	-	-	0.89	-	-		-	-		-
LGAVYDVSHYNALLK		E5KNY5	0	-	-	1	-	-	22.8715	-	-	-0.67	-	-		-	-		-	-
NSSQAVQAVR		Q9UDR5	0	-	-	1	-	-	11.3247	-	-	3.07	-	-		-	-		-	-
VITNFNSAHDTDR		A0A494C0J7	0	0	0	1	1	1	13.6759	13.6400	13.7427	-1.17	-1.56	-2.70	3006057.75	3020821.25	995403.0625	3006057.75	3020821.25	995403.0625
SLGTADVHFER		E9PB61	0	-	-	1	-	-	15.8896	-	-	0.06	-	-		-	-		-	-
HPEAEMAQNSVR	1xOxidation [M6]	A0A024R1X8	0	0	-	1	1	-	9.9858	10.0969	-	-1.77	-1.28	-	483097.59375	796843.9375	-	483097.59375	796843.9375	-
LSSLPFQK		A0A024R6Y2	0	-	-	1	-	-	19.7378	-	-	-3.48	-	-		-	-		-	-
LLQDFFNGK		Q53GZ6; B2R6X5	0	-	-	1	-	-	24.1999	-	-	-0.99	-	-	872195.1875	-	-	872195.1875	-	-
TLNDELEIIEGMK	1xOxidation [M12]	A0A024R3X4	0	0	0	1	1	1	24.7091	24.7613	24.8624	-2.81	-4.88	-5.21	1207355.875	820939		1207355.875	820939
NKYEDEINKR		B4E1T1; B2R853; P04259; A0A0S2Z428; P05787; H6VRG1; P13647	-	2	-	-	3	-	-	9.9376	-	-	0.18	-	-	408153206.679688	-	-	408153206.679688	-
TALAEAELEYNPEHVSR		Q9NSE4	-	-	0	-	-	1	-	-	19.3564	-	-	2.72	-	-		-	-
YAEAVTR		V9HWF4	-	0	-	-	1	-	-	11.1913	-	-	2.18	-	-	1539410	-	-	1539410	-
NLPLPPPPPPR		Q5EC54	0	-	-	1	-	-	21.5888	-	-	-0.61	-	-	1388780.25	-	-	1388780.25	-	-
LETTHGQTGDTTR		Q5D862	-	0	-	-	1	-	-	9.6033	-	-	-1.22	-	-		-	-		-
ANSSATETINK		P15924	0	0	0	1	1	1	10.5497	10.6001	10.6094	2.51	3.34	1.04
QEIQHLFR		B2RE46	-	0	-	-	1	-	-	16.3130	-	-	-0.17	-	-	836815.5625	-	-	836815.5625	-
GGGFGGGSSFGGGSGFSGGGFGGGGFGGGR		P35908	0	0	0	1	1	1	23.8308	23.8978	23.9690	1.16	3.84	-0.13	19525038	1368488.625	2740125.5	19525038	1368488.625	2740125.5
TIAQDYGVLK		Q06830	-	0	-	-	1	-	-	18.8850	-	-	-0.44	-	-	3962595.25	-	-	3962595.25	-
MEEANIQPNR	1xOxidation [M1]	E5KNY5	0	-	-	1	-	-	11.7442	-	-	0.05	-	-		-	-		-	-
GNPTVEVDLFTSK		P06733	0	0	0	1	1	1	23.8766	23.9993	24.0493	3.97	1.66	1.43	4247545	4003378.5		4247545	4003378.5
LFQECCPHSTDR	2xCarbamidomethyl [C5; C6]	Q5EC54	0	-	0	1	-	1	13.1609	-	13.3213	-1.80	-	-0.62		-			-
LLHDLQIGEK		P49756	0	-	-	1	-	-	17.2998	-	-	-7.32	-	-		-	-		-	-
SGSGQSSGYSQHGSGSSHSSGYR		Q86YZ3	-	0	0	-	2	1	-	9.4192	9.2944	-	-0.49	2.86	-			-
SVFEEEVR		Q03252	0	0	-	1	1	-	16.4370	16.4631	-	6.09	2.78	-		622731.6875	-		622731.6875	-
VVSLSEYR		A8K9K6	0	-	-	1	-	-	16.5611	-	-	2.38	-	-		-	-		-	-
DVDGAYMTK	1xOxidation [M7]	H6VRG1	0	0	0	4	6	3	12.7634	12.8222	12.9052	0.20	0.68	1.68	75335429.0625	62542237.25	34297313.6875	75335429.0625	62542237.25	34297313.6875
FIEEHATK		A0A499FI48	-	0	-	-	1	-	-	10.9076	-	-	-2.96	-	-		-	-		-
DIPGLTDTTVPR		A2A3R6	0	0	0	1	1	1	22.3173	22.3783	22.4620	1.93	2.00	1.91	1794981	712242.3125	612906.625	1794981	712242.3125	612906.625
SVQYDDVPEYK		Q13740	-	0	-	-	1	-	-	16.4256	-	-	1.91	-	-		-	-		-
DFTPAELR		Q6IB11	-	0	-	-	1	-	-	19.7009	-	-	3.38	-	-	838580.125	-	-	838580.125	-
GSRGGSGGSYGGGGSGGGYGGGSGSR		P35527	-	-	1	-	-	1	-	-	10.1729	-	-	1.28	-	-		-	-
AVLLAGPPGTGK		B5BUB1	0	-	-	1	-	-	19.1691	-	-	-0.77	-	-	442678.8125	-	-	442678.8125	-	-
FENAFLSHVVSQHQALLGTIR		P25705	0	0	-	1	1	-	25.7163	25.7714	-	3.36	3.79	-			-			-
MDATANDVPSDR	1xOxidation [M1]	A0A499FI48	-	0	-	-	1	-	-	11.5881	-	-	2.39	-	-	351058.09375	-	-	351058.09375	-
QSSSYGPHGYGSGR		Q86YZ3	0	0	0	1	1	1	10.8368	10.8503	10.8952	-0.16	-0.34	-0.49
ELLQESALIR		Q12931	0	-	-	1	-	-	22.3420	-	-	1.22	-	-		-	-		-	-
VAPEEHPVLLTEAPLNPK		P60709	0	0	0	1	1	2	21.6176	21.6735	21.7755	3.37	0.18	-3.59		10975674	4945469.5		10975674	4945469.5
EFIAPVTLK		O00469	-	0	-	-	1	-	-	23.5370	-	-	-0.61	-	-	548984	-	-	548984	-
TVLDSGISEVR		P02489	-	0	0	-	1	1	-	19.1568	19.2405	-	-1.73	1.36	-		316829.46875	-		316829.46875
KEAESSPFVER		V9HWP2	-	1	-	-	1	-	-	13.5894	-	-	1.99	-	-	1028034.8125	-	-	1028034.8125	-
TRLEQEIATYR		P02533; P13646; Q04695; P08779	1	1	-	1	1	-	16.2542	16.2844	-	-1.02	0.05	-	10884208	13837350	-	10884208	13837350	-
YEDEINKR		P35908; Q0IIN1; B2R853; P04259; A0A0S2Z428; P05787; H6VRG1; P13647	1	-	1	1	-	2	10.2509	-	10.9116	0.87	-	-0.88	48329924	-	18523599.625	48329924	-	18523599.625
DYAAYNVLDDPELR		A0A384MDT9	0	-	-	1	-	-	25.3267	-	-	5.02	-	-	11887110	-	-	11887110	-	-
DSATMSLDPEEEAEHPIK		A0A494C0J7	0	-	-	1	-	-	18.8923	-	-	-2.19	-	-		-	-		-	-
SKEEAEALYHSKYEELQVTVGR		P35908	2	-	-	1	-	-	17.9755	-	-	3.71	-	-	721461.9375	-	-	721461.9375	-	-
SSGFAQHEYR		Q5D862	-	0	-	-	1	-	-	11.3351	-	-	-0.11	-	-		-	-		-
VYVVEGSK		O75844	-	0	-	-	1	-	-	13.5111	-	-	-0.81	-	-		-	-		-
EAPVDVLTQIGR		B2R9T9	-	0	-	-	1	-	-	25.6713	-	-	1.54	-	-	2340521.75	-	-	2340521.75	-
GQPDVVVKEDEEYKR		A0A5F9ZHL1	2	2	-	1	1	-	13.4502	13.4890	-	-2.00	-0.57	-			-			-
SGFSSVSVSR		A0A0S2Z428	0	0	0	1	1	1	15.1893	15.2061	15.2606	0.85	0.88	1.34	11200202	9959541	5482404.5	11200202	9959541	5482404.5
EDLPVNTSK		A0A024R9D2	-	0	-	-	1	-	-	14.2392	-	-	-1.06	-	-	801658.9375	-	-	801658.9375	-
ILIEENR		B3KQQ3	-	0	-	-	1	-	-	15.4766	-	-	1.52	-	-	695933.625	-	-	695933.625	-
LTAEDLFEAR		Q15149	0	-	-	1	-	-	24.0465	-	-	-0.87	-	-	475671.46875	-	-	475671.46875	-	-
EQAEAEVASLNR			-	0	-	-	1	-	-	15.3624	-	-	0.99	-	-		-	-		-
ELLTEFGYK		A0A384ME17	0	-	0	1	-	1	23.0291	-	23.2012	1.72	-	-1.27		-			-
FGQGVHHAASQFGK		Q6UWP8	-	0	-	-	1	-	-	11.8170	-	-	1.96	-	-	199434.0625	-	-	199434.0625	-
GADFLVTEVENGGSLGSK		A0A024R5Z9	0	-	-	1	-	-	25.0219	-	-	4.97	-	-	517295.125	-	-	517295.125	-	-
STFVLDEFKR		P26641	-	1	-	-	1	-	-	21.2368	-	-	-0.78	-	-		-	-		-
ESYSVYVYK		B4DR52	0	0	0	1	1	1	17.9828	18.0610	18.1184	1.87	3.94	1.95	2896572.75		1155859.25	2896572.75		1155859.25
LFQCLLHR	1xCarbamidomethyl [C4]	P13010	0	0	-	2	1	-	20.0111	20.0892	-	0.22	-1.49	-	386759.3125		-	386759.3125		-
EKEELEEIR		P49756	1	-	-	1	-	-	13.8116	-	-	-0.97	-	-	467972.1875	-	-	467972.1875	-	-
VGQDPVLR		B7Z268	0	-	0	1	-	1	14.4850	-	14.5541	-0.03	-	-2.65	3301745.5	-		3301745.5	-
TCVADESAENCDK	2xCarbamidomethyl [C2; C11]	B4DPP6	0	0	0	1	1	1	10.7595	10.8133	10.8375	-2.49	-1.07	0.24
EDITYLYK		A8K5N5	0	-	-	1	-	-	19.5567	-	-	2.56	-	-		-	-		-	-
IGIFGQDEDVTSK		A0A0S2Z3L2	-	0	-	-	1	-	-	21.8634	-	-	-1.48	-	-	948165.3125	-	-	948165.3125	-
YESSEIR		Q6UXH1	-	0	-	-	1	-	-	11.3417	-	-	3.37	-	-		-	-		-
GDVTAQIALQPALK		P04179	-	0	-	-	1	-	-	22.7173	-	-	2.23	-	-		-	-		-
QEYDESGPSIVHR		P60709	0	0	-	1	1	-	14.1960	14.1420	-	-1.75	-1.72	-	5511440.5		-	5511440.5		-
DPAAVTESK		A0A3B3IUB5	-	0	-	-	1	-	-	11.0348	-	-	-3.52	-	-	646343.8125	-	-	646343.8125	-
LVFLGEQSVGK		A0A024R5H8	-	0	-	-	1	-	-	22.5141	-	-	5.81	-	-		-	-		-
IRLENEIQTYR		P13645	1	1	1	1	2	1	16.8575	16.9097	17.0100	-2.68	-1.81	-1.89	56670516	59743144	27438302	56670516	59743144	27438302
AGFAGDDAPR		A8K3K1; P60709	0	0	0	1	1	1	13.5143	13.5062	13.5889	1.45	0.05	0.53	13649653	15466717	4614610	13649653	15466717	4614610
SQESGYYDR		A8MXP9	0	-	-	1	-	-	11.2842	-	-	0.24	-	-	532380.6875	-	-	532380.6875	-	-
APDFVFYAPR		A0A2R8Y5S7; B2R6J2; P26038	0	-	-	1	-	-	25.0835	-	-	-0.03	-	-	8174040	-	-	8174040	-	-
YFSMTEVDR	1xOxidation [M4]	P05089	-	0	0	-	1	1	-	14.6704	14.6947	-	-1.60	-2.08	-			-
FGGFGGPGGVGGLGGPGGFGPGGYPGGIHEVSVNQSLLQPLNVK		P35908	0	0	0	1	1	1	26.2111	26.1994	26.2280	-3.21	0.26	0.32
AMADALLER		B4DWA7	0	0	-	1	1	-	19.9391	20.0043	-	-2.51	-2.20	-		730222.8125	-		730222.8125	-
LAELEEALQK		B4E1T1; P13647	-	0	-	-	2	-	-	20.1048	-	-	-1.32	-	-	39196660	-	-	39196660	-
IQEAGTEVVK		A0A024R4K3	0	0	-	1	1	-	13.5154	13.5153	-	1.25	-0.21	-	11358006		-	11358006		-
VLHFDQVTENTTGK		P29508	-	0	-	-	1	-	-	16.6693	-	-	2.80	-	-		-	-		-
YALYDATYETK		E9PK25	0	-	-	1	-	-	18.6714	-	-	0.16	-	-		-	-		-	-
HQPTAIIAK		P29401	0	-	0	1	-	1	12.5198	-	12.6888	1.48	-	1.09	2510557	-	358865	2510557	-	358865
TSQNSELNNMQDLVEDYK	1xOxidation [M10]	P35908	0	0	0	1	1	1	18.0194	18.0728	18.1240	2.78	2.55	4.95		1346656.375	623607.1875		1346656.375	623607.1875
DSYVGDEAQSK		A8K3K1; P60709	0	0	0	1	1	1	11.8865	11.9607	11.9386	0.30	0.79	0.01	10647824	8588034	2139242.25	10647824	8588034	2139242.25
YTQVGPDHNR		Q08211	0	0	0	1	1	1	10.2468	10.3362	10.3053	2.20	3.89	1.36			160196.09375			160196.09375
IDSDISGTLK		F8W031	-	0	-	-	1	-	-	16.3577	-	-	-2.99	-	-	795798.125	-	-	795798.125	-
LITTQQWLIK		B1PIH2	-	0	-	-	1	-	-	24.8544	-	-	-1.88	-	-		-	-		-
YLEDGGLER		Q6FGZ3	-	0	-	-	1	-	-	15.3201	-	-	0.61	-	-		-	-		-
ADDLLPLGDQTQDGDFGSR		O43290	0	-	-	1	-	-	24.5167	-	-	1.13	-	-	1405261	-	-	1405261	-	-
GGVEEGPTVLR		P05089	0	0	0	1	1	1	16.3971	16.5210	16.5402	-0.14	1.92	-0.37		3379979.25	1532629.375		3379979.25	1532629.375
SGLIFYR		B4DWA7	-	0	-	-	1	-	-	21.9378	-	-	-2.01	-	-		-	-		-
NVSTGDVNVEMNAAPGVDLTQLLNNMR	1xOxidation [M11]	P13645	0	0	0	1	1	1	26.5612	26.6548	26.5509	0.82	-1.44	-1.12
GDVENIEVVQK		E5KNY5	0	0	0	1	1	1	16.3575	16.3648	16.4288	0.98	0.80	-4.04	1744223.25	839124.8125	618778.25	1744223.25	839124.8125	618778.25
IGSNYSVK		A0A024R5X2	0	0	-	1	1	-	12.5794	12.6907	-	-0.22	-1.14	-	1665567.375	344638.9375	-	1665567.375	344638.9375	-
STELLIR		K7ES00	0	-	-	1	-	-	18.6006	-	-	0.25	-	-		-	-		-	-
VNVDEVGGEALGR		A0A481SHK9	0	0	0	1	1	1	18.1621	18.2240	18.2639	-1.10	0.62	-0.20		9075842	8470369		9075842	8470369
HFNAPSHIR		A0A024RBF6	-	0	-	-	1	-	-	11.4156	-	-	0.62	-	-	1617530.875	-	-	1617530.875	-
NSVNSHTIGR		A0A494C0J7	0	0	0	1	1	1	10.2771	10.3651	10.3450	-1.76	-1.91	0.89	556468.75	1588865.625		556468.75	1588865.625
TEAESWYQTK		P13647	0	-	0	1	-	1	15.5134	-	15.6185	0.45	-	0.45	20193412	-	8617495	20193412	-	8617495
GLFIIDDK		Q13162; B2R4P2	0	-	-	1	-	-	24.4695	-	-	-2.65	-	-	2505817.5	-	-	2505817.5	-	-
TSTADYAMFK	1xOxidation [M8]	C9JC84	-	-	0	-	-	1	-	-	15.6708	-	-	1.52	-	-		-	-
YQQELEEEIK		Q6DD88	-	0	-	-	1	-	-	16.4086	-	-	0.95	-	-	382128.90625	-	-	382128.90625	-
TVTNAVVTVPAYFNDSQR		Q53GZ6	0	-	-	1	-	-	24.2417	-	-	6.79	-	-		-	-		-	-
SMQDVVEDYK	1xOxidation [M2]	Q0IIN1	-	0	0	-	1	1	-	14.2278	14.3211	-	3.93	2.42	-	545033.0625		-	545033.0625
GELALKDAR		B4E1T1; P13647	-	1	-	-	1	-	-	13.2347	-	-	0.92	-	-	1408617	-	-	1408617	-
LNIPVSQVNPR		P05023	0	0	-	1	1	-	19.9462	19.9693	-	0.17	-3.11	-			-			-
GASGSFVVVQK		Q5SSJ5	0	-	0	1	-	1	16.6659	-	16.8642	2.77	-	-0.57		-			-
LALDVEIATYRK		P35908; B2R853; P04259; A0A0S2Z428; B4DKV4; P13647	-	-	1	-	-	1	-	-	21.9275	-	-	0.59	-	-	1102197.375	-	-	1102197.375
YEELQVTAGR		B2R853; A0A0S2Z428; B4DKV4	-	-	0	-	-	1	-	-	16.1838	-	-	-0.04	-	-	11017095	-	-	11017095
LRSEIDNVK		H6VRG1	1	1	1	2	1	1	12.0451	12.1349	12.1563	-1.38	-1.23	-0.21	99000408	71430632	27888544	99000408	71430632	27888544
VNHFVPEAGSR		D9ZGF2	-	0	-	-	1	-	-	13.5245	-	-	0.28	-	-	1860969.5	-	-	1860969.5	-
SFSTASAITPSVSR		B4E1T1; P13647	-	0	-	-	1	-	-	18.5342	-	-	1.81	-	-	7737820.5	-	-	7737820.5	-
SALENMLSETQSR		Q8TC04	0	-	-	1	-	-	21.6186	-	-	2.52	-	-		-	-		-	-
KAEEDAALQAK		Q13428	1	-	-	1	-	-	10.6412	-	-	-6.96	-	-	748663.125	-	-	748663.125	-	-
LQELQVNLVR		P42357	0	0	-	1	1	-	22.1803	22.2297	-	5.02	2.39	-	938716.5625	729122.875	-	938716.5625	729122.875	-
VTATDLDEPDTLHTR		Q9HB00	-	0	-	-	1	-	-	15.8658	-	-	-0.42	-	-	5551047	-	-	5551047	-
DQIVDLTVGNNK		P35527	0	0	-	1	1	-	20.4569	20.5328	-	1.07	-0.26	-	17163570	177859.390625	-	17163570	177859.390625	-
FYALDPSFPR		Q08J23	0	-	-	1	-	-	24.9431	-	-	-1.72	-	-	725408.1875	-	-	725408.1875	-	-
AEFHHSIMSQYK	1xOxidation [M8]	Q02413	0	0	-	1	1	-	11.2829	11.3076	-	0.26	1.98	-	994088.0625		-	994088.0625		-
LDYLSSLK		J3KPF3	-	0	-	-	1	-	-	21.4645	-	-	-1.04	-	-		-	-		-
APQVDVDK		A0A6Q8PGZ8	0	-	-	1	-	-	12.3506	-	-	-1.53	-	-	605348.875	-	-	605348.875	-	-
SINQPVAFVR		G3V2S9	0	-	-	1	-	-	20.0095	-	-	0.14	-	-		-	-		-	-
LAEPSQLLK		A0A024R1X8	-	0	0	-	1	1	-	19.7018	19.8086	-	-0.86	0.33	-	3362270	1185460.875	-	3362270	1185460.875
NNLAGAEELFAR		A0A087WVQ6	-	0	-	-	1	-	-	23.1997	-	-	-1.05	-	-		-	-		-
VRPPQEEQER		A5YM53	-	0	-	-	1	-	-	10.3333	-	-	-0.56	-	-	340190.28125	-	-	340190.28125	-
GLSEDTTEETLK		P19338	0	0	-	1	1	-	15.0004	15.0028	-	1.68	0.75	-	987586.75		-	987586.75		-
VTYVVLDEADR		A0A0C4DG89	0	-	-	1	-	-	20.5129	-	-	3.29	-	-	476666.75	-	-	476666.75	-	-
KKVPVSVNLLSK		O76021	2	-	-	1	-	-	16.0376	-	-	0.95	-	-		-	-		-	-
IVQAEGEAEAAK		Q99623	0	0	0	1	1	1	11.9621	12.0765	12.0930	-2.38	-4.07	-1.66		2041812			2041812
AEAESWYQTK		B2R853; P04259; A0A0S2Z428; B4DKV4	-	-	0	-	-	1	-	-	15.5419	-	-	1.65	-	-	4642087.5	-	-	4642087.5
GKPLPEYHVR		P78527	0	-	-	1	-	-	12.5629	-	-	-2.67	-	-	1098202.125	-	-	1098202.125	-	-
VQDQDLPNTPHSK		Q08554	0	-	0	1	-	1	11.8583	-	11.9675	1.82	-	1.41	4391424	-	1154584.125	4391424	-	1154584.125
LIVENLSSR		A0A590UK80	-	0	-	-	2	-	-	18.4653	-	-	-1.30	-	-		-	-		-
AVTQALNR		A0A1S5UZ07	-	0	-	-	1	-	-	12.6476	-	-	-2.19	-	-	577110.1875	-	-	577110.1875	-
DGVVEITGK		P04792	-	0	-	-	1	-	-	16.2809	-	-	-1.74	-	-	1276700.875	-	-	1276700.875	-
IEISELNR		P35908; H6VRG1	0	0	0	4	6	7	18.4949	18.2179	18.0171	0.22	-1.04	-0.34	861065664	1390265484.5	477683611	861065664	1390265484.5	477683611
VNQIGSVTESLQACK	1xCarbamidomethyl [C14]	P06733	0	-	-	2	-	-	19.1154	-	-	4.54	-	-		-	-		-	-
VDNALQSGNSQESVTEQDSK		Q8TCD0	-	0	-	-	1	-	-	13.7122	-	-	2.87	-	-		-	-		-
EAGEQGDIEPR		Q13283	0	0	-	1	1	-	12.2545	12.3502	-	0.06	1.78	-		685424.9375	-		685424.9375	-
LEEGPPVTTVLTR		P08559	0	-	0	1	-	1	22.1945	-	22.4042	-5.10	-	-7.87	892772.75	-	302156.09375	892772.75	-	302156.09375
LQGEIAHVK		P35908	0	0	0	2	2	1	12.3410	12.4248	12.4293	-1.55	-0.65	-1.90	100259008	86608816	25921672	100259008	86608816	25921672
QLAPIWDK		A0A024R8S5	-	0	-	-	1	-	-	21.5411	-	-	-1.21	-	-		-	-		-
KQISNLQQSISDAEQR		H6VRG1	1	1	1	2	2	2	15.6671	15.6973	15.8367	-3.75	-1.47	-0.97	14262303.25	8808860	5831791	14262303.25	8808860	5831791
TYNASITLQQQLK		P11387	0	-	0	1	-	1	19.7257	-	19.9287	0.62	-	2.32		-			-
NLQEAEEWYK		V9HWE1	0	0	0	1	1	1	19.3670	19.4008	19.5080	-0.76	-4.60	-3.91	919667.5	623703.0625	221651.734375	919667.5	623703.0625	221651.734375
LIVDVIR			-	0	-	-	1	-	-	23.2729	-	-	0.95	-	-		-	-		-
FASFIDK		P35908; Q0IIN1; B2R853; P04259; A0A0S2Z428; P05787; P13647	0	-	-	3	-	-	19.4712	-	-	-0.29	-	-	263314060	-	-	263314060	-	-
AGLQFPVGR		A0A0U1RRH7	0	0	-	1	1	-	21.3284	21.3901	-	-1.44	-0.09	-	14895570	4319048.5	-	14895570	4319048.5	-
GFPTIYFSPANK		V9HVY3	-	0	-	-	1	-	-	25.6328	-	-	2.50	-	-	1228696.375	-	-	1228696.375	-
KTGPAAAQVQVGK		Q13428	1	-	-	1	-	-	11.6679	-	-	0.67	-	-		-	-		-	-
VLQATVVAVGSGSK		A0A384N6A4	-	0	-	-	1	-	-	18.4025	-	-	2.15	-	-		-	-		-
SGGGSGGSGGQVSLK		A0A024QZH6	0	-	-	1	-	-	11.8332	-	-	0.82	-	-		-	-		-	-
THNLEPYFESFINNLRR		H6VRG1	1	-	-	1	-	-	26.0246	-	-	-1.46	-	-		-	-		-	-
SGGGGGGGGCGGGGGVSSLR	1xCarbamidomethyl [C10]	P13645	-	0	0	-	1	1	-	12.6965	12.7101	-	0.89	2.62	-	1788379.125	1076771.75	-	1788379.125	1076771.75
HSEHIHTQAGSHYPK		Q5D862	-	0	-	-	1	-	-	9.3462	-	-	-0.96	-	-		-	-		-
TVGATALPR		P50990	0	-	-	1	-	-	14.9039	-	-	-1.89	-	-		-	-		-	-
RNVQALEIELQSQLALK		P13645	1	1	1	1	1	1	25.1917	25.2656	25.3712	0.05	-2.19	-2.03	2281321.25	3245437.25	907690.6875	2281321.25	3245437.25	907690.6875
FGQGIHHAAGQVGK		Q6UWP8	0	0	-	1	1	-	10.7829	10.8427	-	-2.47	-0.55	-			-			-
DPNIVIAK		V9HVY3	-	0	-	-	1	-	-	17.3905	-	-	-0.61	-	-		-	-		-
LGIHEDSQNR		K9JA46	0	0	-	1	1	-	11.0577	11.0958	-	-0.47	-0.75	-		700791.0625	-		700791.0625	-
STVAQLVK		P25705	0	-	0	1	-	1	15.8908	-	16.0762	0.64	-	-0.58	4514108	-		4514108	-
VAIVKPGVPMEIVLNK		A0A494C039	-	0	-	-	1	-	-	24.9443	-	-	-1.83	-	-		-	-		-
QITVNDLPVGR		B2R4P2; P32119	0	-	0	1	-	1	20.9085	-	21.0430	0.70	-	-0.98		-			-
EAGEGGEAEAPAAEGGK		P29966	-	0	-	-	1	-	-	11.0465	-	-	-0.17	-	-		-	-		-
ILAVTDFEPTQAR		B2R769	-	0	-	-	1	-	-	23.8958	-	-	2.32	-	-		-	-		-
NISFNDKK		A0A2R8Y5S7; B2R6J2; P26038	1	-	-	1	-	-	12.0174	-	-	-0.63	-	-	4048671	-	-	4048671	-	-
ELTDEEAER		Q9Y266	-	0	-	-	1	-	-	11.7761	-	-	1.73	-	-	323960.5	-	-	323960.5	-
LALDMEIHAYR	1xOxidation [M5]	A0A6Q8PFJ0	-	0	0	-	1	1	-	18.6710	18.6971	-	-1.77	-0.32	-		361612.59375	-		361612.59375
IEPPGLFR		P11387	0	-	-	1	-	-	22.1749	-	-	-1.04	-	-	3546940.5	-	-	3546940.5	-	-
AILFVPR		K9JA46	-	0	-	-	2	-	-	24.2284	-	-	-2.87	-	-		-	-		-
GTLSGWILSK		P27824	-	0	-	-	1	-	-	24.7957	-	-	-1.28	-	-	1522537.125	-	-	1522537.125	-
KPQLDVTR		Q15050	0	-	-	1	-	-	12.0539	-	-	0.90	-	-		-	-		-	-
GAYDIFLNAK		E5KNY5	0	-	0	1	-	1	24.1270	-	24.2700	-1.97	-	-3.21	1143207.875	-		1143207.875	-
IVSDYQR		A4D1M3	-	0	-	-	1	-	-	11.6954	-	-	3.09	-	-	348824.3125	-	-	348824.3125	-
EAFQLFDR		B7Z6Z4	0	0	-	1	1	-	23.6394	23.6793	-	4.08	1.97	-	293166.5625		-	293166.5625		-
LLLDQEQK		O75937	0	-	-	1	-	-	16.4486	-	-	0.86	-	-		-	-		-	-
LGAGEGGEASVSPEK		Q13428	0	-	-	1	-	-	13.4237	-	-	-1.60	-	-		-	-		-	-
ATAVVDGAFK		P32119	0	0	0	1	1	1	16.5309	16.5599	16.6710	1.47	3.04	2.72	1656166.5	1606906.75	574814.0625	1656166.5	1606906.75	574814.0625
TFDQLTPEESK		A0A024R755	-	0	-	-	1	-	-	16.6770	-	-	-1.41	-	-	462316.03125	-	-	462316.03125	-
NRKDIENQYETQITQIEHEVSSSGQEVQSSAK		P35527	-	2	-	-	2	-	-	22.7821	-	-	7.58	-	-	1797948.625	-	-	1797948.625	-
SEITELRR		P13645	-	1	-	-	1	-	-	13.2014	-	-	0.22	-	-	208622240	-	-	208622240	-
FLENEDRR		A0A384MDQ7	-	1	-	-	1	-	-	11.7131	-	-	2.25	-	-	408400.6875	-	-	408400.6875	-
DITSDTSGDFR		P04083	0	0	-	1	1	-	16.0350	16.0774	-	-1.55	0.75	-			-			-
VGGTSDVEVNEKK		A0A024R3X4	1	-	-	1	-	-	10.8005	-	-	-0.98	-	-		-	-		-	-
ELEFYLR		Q5JR94	0	0	-	1	1	-	24.0648	24.1016	-	0.83	-1.55	-	696540.5625	513979.3125	-	696540.5625	513979.3125	-
NQVSLTCLVK	1xCarbamidomethyl [C7]	Q7Z351	0	0	-	1	1	-	21.5177	21.5338	-	-3.26	-1.80	-	1524442.125		-	1524442.125		-
GSNTTSHLHQAVAK		P22695	0	0	-	1	1	-	9.8617	10.0301	-	5.44	2.30	-	262801.90625	105452.625	-	262801.90625	105452.625	-
VIEGINR		Q6UWP8	-	0	0	-	1	1	-	13.8654	13.9932	-	-1.24	0.29	-		411756.96875	-		411756.96875
GGVTGSPEASISGSK		Q09666	0	0	-	1	1	-	14.0151	13.9440	-	-1.33	2.99	-			-			-
YLWNNIK		Q96L46	-	0	-	-	1	-	-	21.9007	-	-	-0.05	-	-		-	-		-
LSFQHDPETSVLVLR		B4DJ30	-	0	-	-	1	-	-	23.2525	-	-	1.13	-	-		-	-		-
TINEVENQILTR		A0A0S2Z3G9	0	-	-	1	-	-	20.6589	-	-	0.37	-	-		-	-		-	-
SMQDVVEDYK		Q0IIN1	0	0	0	1	1	1	17.7309	17.7561	17.8247	-0.09	-2.53	-2.68	1794307.25	1720227.875	1431701.25	1794307.25	1720227.875	1431701.25
HGSGSGQSSSYGPYR		Q86YZ3	0	0	0	1	1	1	10.9852	10.9829	11.0231	0.29	1.75	0.17
FGQLTYVR		E5KND7	0	-	-	1	-	-	18.8224	-	-	-4.72	-	-	595155.25	-	-	595155.25	-	-
IYPVGYFTK		A0A1U9X8X6	0	0	-	1	1	-	22.4982	22.5631	-	6.51	1.69	-	3026550.5	3254271	-	3026550.5	3254271	-
GLFIIDDK		Q13162; Q06830	-	0	-	-	1	-	-	24.5375	-	-	-3.08	-	-	3174043.25	-	-	3174043.25	-
FPILSANIK		B2RBH2	-	0	-	-	1	-	-	23.9775	-	-	1.21	-	-		-	-		-
DELHIVEAEAMNYEGSPIK	1xOxidation [M11]	P06748	0	0	-	1	1	-	24.0071	24.0570	-	1.52	1.37	-			-			-
LFCVGFTK	1xCarbamidomethyl [C3]	A8K4W0	0	0	-	1	1	-	22.5503	22.6093	-	2.24	2.14	-		417681.8125	-		417681.8125	-
HGSGSGQSSSYGPYGSGSGWSSSR		Q86YZ3	0	-	0	1	-	1	14.4870	-	14.5209	1.12	-	0.09		-			-
EGVSSTTPAK		A0A024QZH6	0	-	-	1	-	-	10.3148	-	-	0.00	-	-		-	-		-	-
QKVEEELNR		P15924	-	1	-	-	1	-	-	11.0770	-	-	1.24	-	-		-	-		-
GSTHPQPGVSPPAAPAAPGPK		A8K132	0	0	-	1	1	-	14.6445	14.7208	-	-1.12	-1.00	-	1458815		-	1458815		-
LALDVEIATYR		P35908; B4E1T1; B2R853; P04259; A0A0S2Z428; P13647	-	0	-	-	1	-	-	25.6909	-	-	5.99	-	-	61176416	-	-	61176416	-
TDLEMQIEGLKEELAYLR	1xOxidation [M5]	P08779	-	-	1	-	-	1	-	-	26.4796	-	-	-0.15	-	-		-	-
AEIDNVKK		B4E1T1; P13647	-	1	-	-	1	-	-	10.2267	-	-	-1.04	-	-		-	-		-
ASLEGNLAETENR		Q04695	0	0	0	1	1	1	15.6121	15.6427	15.7244	0.78	-1.59	2.04
TMIQSPSGVILQEAADVHAR		P15924	0	0	0	1	1	1	23.9086	23.9610	24.0511	1.39	1.77	2.49	2386665.75	1794165.375	617370.3125	2386665.75	1794165.375	617370.3125
NLGTALAELR		A0A1S5UZ07	-	0	-	-	1	-	-	23.2236	-	-	0.57	-	-	1183925.625	-	-	1183925.625	-
ASAELALGENSEVLK		A0A024R6W0	0	0	-	1	1	-	21.0929	21.1257	-	-1.98	-0.70	-		1012163.25	-		1012163.25	-
AEEDEILNR		P27824	-	0	-	-	1	-	-	15.2728	-	-	0.94	-	-	5861981	-	-	5861981	-
KLEVNEAELLR		Q6NZI2	1	1	-	1	1	-	19.2564	19.3261	-	0.95	0.04	-			-			-
QNLEPLFEQYINNLR		B4E1T1; B2R853; P04259; A0A0S2Z428; P13647	-	0	-	-	1	-	-	26.6775	-	-	0.13	-	-		-	-		-
AVFDVDK		P55809	0	-	0	1	-	1	16.3351	-	16.4718	-2.46	-	-1.82	838988.9375	-	249236.96875	838988.9375	-	249236.96875
SVLGQLGITK		A0A024R6I7	0	-	-	1	-	-	22.5562	-	-	2.14	-	-	784033.5625	-	-	784033.5625	-	-
ALLFIPR		A0A024RD80	0	0	0	1	1	1	25.6907	25.7563	25.8634	1.01	1.11	-2.21
GGSGGGGSISGGGYGSGGGSGGR		P35908	0	0	0	1	2	1	11.6478	11.3714	11.3875	4.78	3.26	1.17	20745910	27056598	8096769	20745910	27056598	8096769
SFTPDHVVYAR		Q6NZI2	-	0	0	-	1	1	-	16.1048	16.1630	-	2.01	0.92	-			-
DATNVGDEGGFAPNILENK		P06733	-	0	0	-	1	1	-	24.0852	24.2131	-	2.71	-1.04	-			-
QLLEGEESR		Q0IIN1	0	0	0	1	1	1	14.0611	14.0346	14.1423	0.76	0.79	0.51	2778786.75	3324565.75	1455112.625	2778786.75	3324565.75	1455112.625
LTLTFNR		P36542	0	-	-	1	-	-	20.6202	-	-	-1.69	-	-	54615716	-	-	54615716	-	-
YNDTFWK		V9HWP2	-	0	-	-	1	-	-	19.5417	-	-	0.09	-	-	1062732	-	-	1062732	-
SQICDNAALYAQK	1xCarbamidomethyl [C4]	P55060	0	-	-	1	-	-	16.0048	-	-	-0.03	-	-		-	-		-	-
TFTTQETITNAETAK		A0A2U3TZU2	-	-	0	-	-	1	-	-	16.6578	-	-	4.97	-	-		-	-
ISSIQSIVPALEIANAHR		A0A024R3X4	-	0	0	-	1	1	-	26.0406	26.0341	-	-0.95	0.73	-			-
SISINLMGR		Q0IIN1	-	-	0	-	-	1	-	-	22.7959	-	-	0.47	-	-		-	-
NPDDITQEEYGEFYK		A0A024RD80	-	0	-	-	1	-	-	20.7661	-	-	-3.08	-	-		-	-		-
GPPPPPGDENR		Q13435	-	0	0	-	1	1	-	11.1080	11.0988	-	2.49	-0.17	-		301035.34375	-		301035.34375
STFVLDEFK		P26641	-	0	-	-	1	-	-	24.5480	-	-	-1.23	-	-		-	-		-
VSTASVGR		Q15050	-	-	0	-	-	1	-	-	10.7047	-	-	-3.19	-	-		-	-
LAADDFR		P02533; P13645; Q04695; B2RA03; P08779	-	-	0	-	-	3	-	-	15.3970	-	-	0.79	-	-	330480961.5	-	-	330480961.5
ALAEEVEQVHR		B4E1T5	-	0	-	-	1	-	-	14.6761	-	-	-1.26	-	-		-	-		-
LGEFFQTK		A8KAP3	0	-	-	1	-	-	20.4419	-	-	-1.71	-	-	646827.0625	-	-	646827.0625	-	-
HPEAEMAQNSVR		A0A024R1X8	0	0	0	1	1	1	11.2463	11.2624	11.3120	-2.86	-0.50	1.37			217553.65625			217553.65625
EGIPPDQQR		A0A2R8Y422	-	0	-	-	2	-	-	12.0295	-	-	-0.39	-	-	3482300.5	-	-	3482300.5	-
NHKEEMSQLTGQNSGDVNVEINVAPGKDLTK		P35527	2	2	-	1	1	-	18.4678	18.5908	-	1.05	-1.62	-			-			-
GQISETLK		B3KXY9	-	0	-	-	1	-	-	13.7863	-	-	7.00	-	-		-	-		-
VGENADSQIK		P07305	0	-	-	1	-	-	11.2494	-	-	-1.86	-	-		-	-		-	-
HLEINPDHPIVETLR		A0A024RD80	-	0	-	-	1	-	-	19.6875	-	-	-0.24	-	-		-	-		-
MLTELEK	1xOxidation [M1]	P05109	-	0	-	-	1	-	-	14.1791	-	-	0.92	-	-		-	-		-
QPEDDLFDR		P11387	0	-	-	1	-	-	18.4955	-	-	0.41	-	-	1412256.5	-	-	1412256.5	-	-
TDYNASVSVPDSSGPER		Q5EC54	0	0	-	1	1	-	16.0585	16.1082	-	0.89	-0.73	-			-			-
YKAEDEVQR		B4DI54	-	1	-	-	1	-	-	10.4480	-	-	6.82	-	-		-	-		-
LLEQYKEESK		Q00839	1	1	1	1	1	1	13.0230	13.1149	13.1389	-2.35	-1.76	-2.82			494789.09375			494789.09375
EIEDPEDR		P27824	0	0	-	1	1	-	12.0487	12.0694	-	-1.08	-2.60	-	7922421.5	9272471	-	7922421.5	9272471	-
VTAQGPGLEPSGNIANK		P21333	-	0	-	-	1	-	-	16.0564	-	-	0.10	-	-		-	-		-
MDSTANEVEAVK	1xOxidation [M1]	A0A024R8S5	-	0	-	-	1	-	-	13.6495	-	-	2.54	-	-	673842.5	-	-	673842.5	-
EQDQRPLHPVANPHAEISTK		Q9NX58	0	-	0	1	-	1	13.1307	-	13.3298	-0.61	-	0.45	1552555.25	-		1552555.25	-
INFDDNAEFR		Q96I99	0	-	0	1	-	1	19.6716	-	19.8214	-0.62	-	-2.58		-			-
ISASLLDSR		Q53Y03	-	0	-	-	1	-	-	18.6966	-	-	2.23	-	-	4007596	-	-	4007596	-
NAGVEGSLIVEK		A0A024R3X4	0	0	0	1	1	1	18.2238	18.2929	18.3721	0.13	-0.11	1.69	12531960	9849423	3350772.25	12531960	9849423	3350772.25
SVGELPSTVESLQK		A0A024RBH2	-	0	-	-	1	-	-	20.7146	-	-	0.00	-	-		-	-		-
HGVQELEIELQSQLSK		P35527	0	0	0	4	3	4	24.6949	24.6881	24.7854	0.33	-0.09	-0.45	202086650.5	169137468	93881689	202086650.5	169137468	93881689
QIFHPEQLITGK		B7Z1K5	0	0	-	2	2	-	21.5313	21.5771	-	-0.22	-0.26	-			-			-
LIIAGTSAYAR		B4DWA7	0	0	-	1	1	-	19.1734	19.2464	-	2.01	0.38	-	2446237.25	1122896.625	-	2446237.25	1122896.625	-
FLAVGLVDNTVR		A8K6V3	0	-	-	1	-	-	25.5506	-	-	2.18	-	-		-	-		-	-
QTLGVTQK		B4E290	-	0	-	-	1	-	-	12.3370	-	-	3.06	-	-		-	-		-
SYPDEEGPK		Q8NBJ5	-	0	-	-	1	-	-	11.5717	-	-	-3.06	-	-		-	-		-
LAETQEEISAEVAAK		A0A0A6YYJ8	0	0	-	1	1	-	17.7196	17.7795	-	1.49	-0.74	-			-			-
AFFSEVER		Q05D08	0	0	-	1	1	-	19.4454	19.5080	-	-1.09	-1.36	-			-			-
VAEEEETSVK		Q9Y2X3	0	-	-	1	-	-	10.9540	-	-	2.40	-	-		-	-		-	-
AQMVQEDLEK		P26038	0	-	0	1	-	1	14.7735	-	14.8304	-0.19	-	-2.90		-			-
SYSTTYEER		Q59ES3	-	0	-	-	1	-	-	12.2226	-	-	-7.68	-	-		-	-		-
NVSTGDVNVEMNAAPGVDLTQLLNNMR	2xOxidation [M11; M26]	P13645	-	-	0	-	-	1	-	-	26.1199	-	-	1.76	-	-		-	-
FQESEERPK		B4DH02	0	0	-	1	1	-	10.2568	10.3411	-	0.33	0.75	-	6392049.5	186916.265625	-	6392049.5	186916.265625	-
FAGNYDLVYLHCEVYLCDTMNEK	2xCarbamidomethyl [C12; C17]; 1xOxidation [M20]	X6RBG4	0	0	0	1	1	1	25.1141	25.1745	25.2406	-3.84	-5.18	-3.09
DVDAAYMNK	1xOxidation [M7]	B4E1T1; B2R853; P04259; A0A0S2Z428; Q14CN4; P13647	-	0	-	-	1	-	-	12.3299	-	-	2.80	-	-	20785820	-	-	20785820	-
LQSQTENLKK		Q8N1N4	-	-	1	-	-	1	-	-	10.2844	-	-	0.79	-	-		-	-
ITLDNAYMEK	1xOxidation [M8]	A0A024R5Z9	-	0	0	-	1	1	-	16.3747	16.5009	-	1.78	-3.12	-			-
TATPQQAQEVHEK		Q53HE2	0	0	0	1	1	1	10.3833	10.4436	10.4484	-1.28	1.03	1.08	569647.1875			569647.1875
VVSTHEQVLR		P02533	-	0	-	-	1	-	-	12.5070	-	-	-0.97	-	-		-	-		-
APQVLVLAPTR		Q9NR30	0	0	0	1	1	1	22.4975	22.6186	22.6896	0.80	-0.17	2.65	3007978			3007978
ETEGDVTSVK		P50990	0	-	-	1	-	-	11.7013	-	-	3.50	-	-	614845.5	-	-	614845.5	-	-
NIIGYFEQK		A0A384MEE7	-	0	-	-	1	-	-	22.9643	-	-	-2.02	-	-		-	-		-
DAETWFLSK		P08779	0	0	0	1	1	1	25.0064	25.0724	25.1587	2.51	2.24	1.94	10149063	4054239.75	2255159.25	10149063	4054239.75	2255159.25
FGQGSGPIVLDDVR		A0A590UJZ9	0	-	-	1	-	-	23.0183	-	-	0.78	-	-		-	-		-	-
EEDEEEDVPGQAK		V9HW88	-	0	-	-	1	-	-	12.5044	-	-	-0.94	-	-		-	-		-
GGGGSFGYSYGGGSGGGFSASSLGGGFGGGSR		P35527	0	0	0	2	2	1	23.6167	23.6583	23.7375	-1.66	2.49	1.87	53557696	46722586.875	18489910	53557696	46722586.875	18489910
SETDLLDIR		B7Z6L0	-	0	-	-	1	-	-	22.3463	-	-	0.85	-	-		-	-		-
YEDEINK		P35908; B4E1T1; Q0IIN1; B2R853; P04259; A0A0S2Z428; P05787; H6VRG1; P13647	-	0	-	-	1	-	-	11.4048	-	-	0.90	-	-	47874604	-	-	47874604	-
GHYESGSGQTSGFGQHESGSGQSSGYSK		Q86YZ3	-	0	-	-	1	-	-	11.0553	-	-	-0.77	-	-		-	-		-
TADDPSLSLIK		A0A024RAD5	-	0	-	-	1	-	-	21.1787	-	-	-2.76	-	-		-	-		-
NHKEEMSQLTGQNSGDVNVEINVAPGK	1xOxidation [M6]	P35527	1	1	1	1	2	1	16.5914	16.6286	16.7482	3.22	3.82	3.26	6919961.5		2865941.5	6919961.5		2865941.5
TPSSDVLVFDYTK		Q09028	0	-	-	1	-	-	24.2437	-	-	1.07	-	-	1094901.25	-	-	1094901.25	-	-
YEELQITAGR		P04259; H6VRG1	0	0	0	4	9	5	17.9456	18.3608	18.1143	-4.16	2.41	0.98	764948608	832302205	358695552	764948608	832302205	358695552
AQQIHSQTSQQYPLYDLDLGK		P15924	0	0	0	1	1	1	22.4137	22.4547	22.5807	2.06	3.26	4.85	2078405.75	1707021	663233.6875	2078405.75	1707021	663233.6875
LTFISGR		E9PI68	-	0	-	-	1	-	-	18.7610	-	-	0.62	-	-	566878.5	-	-	566878.5	-
YYGYTGAFR		W8QEY1	0	-	-	1	-	-	18.4259	-	-	-0.32	-	-		-	-		-	-
KAPDFVFYAPR		A0A2R8Y5S7; J7M2B1; P26038	-	1	-	-	1	-	-	21.8432	-	-	-0.79	-	-		-	-		-
ALEAVFGK		P38159	0	0	-	1	1	-	19.6397	19.7093	-	0.86	0.26	-	483308.71875	211071.484375	-	483308.71875	211071.484375	-
HSSWSEGEEHGYSSGHSR		Q5D862	0	0	0	1	1	1	10.4216	10.5144	10.5316	-2.55	-0.43	-1.94
ILAEGGGAK		A0A384ME17	0	-	0	1	-	1	11.4768	-	11.5478	-0.57	-	-1.39	1439682	-	472390.6875	1439682	-	472390.6875
HPDYSVVLLLR		B4DPP6	0	0	-	1	1	-	25.5282	25.6584	-	4.55	1.88	-			-			-
YTAAVPYR		A0A024R5F7	-	0	-	-	1	-	-	15.1943	-	-	-1.21	-	-		-	-		-
QLSDAISIIGR		P55060	0	0	-	1	1	-	24.0019	24.1026	-	-2.25	-0.17	-	410632.65625		-	410632.65625		-
LQAEIEGLK		P05787	-	-	0	-	-	2	-	-	18.4151	-	-	-0.09	-	-	431151.53125	-	-	431151.53125
LTGMAFR		P04406	0	-	-	1	-	-	17.6062	-	-	-2.86	-	-		-	-		-	-
KGPAAIQK		P35527	1	1	1	1	1	1	9.3244	9.4270	9.3319	-0.40	-0.17	1.15	1747742.375	1169946.625		1747742.375	1169946.625
GDLGIEIPAEK		A0A024R5Z9	0	0	-	1	1	-	21.7140	21.7724	-	0.75	1.51	-		2973895.75	-		2973895.75	-
GQFETYLR		D3DSQ1	-	0	-	-	1	-	-	18.8588	-	-	0.99	-	-	647591.625	-	-	647591.625	-
VVVAENFDEIVNNENK		V9HVY3	-	0	-	-	1	-	-	23.1674	-	-	2.10	-	-		-	-		-
SSSDHHFNQTIGSASPSTAR		Q02413	-	0	-	-	1	-	-	12.9048	-	-	-0.72	-	-		-	-		-
ALTSFER		H0YFD6	0	-	-	1	-	-	15.5198	-	-	-2.04	-	-	1624293.75	-	-	1624293.75	-	-
ALNSMGQDLERPLELR		Q02413	0	0	-	1	1	-	22.2016	22.2662	-	0.22	-0.59	-	1348274.625	1211109.125	-	1348274.625	1211109.125	-
LVIITAGAR		P00338	0	-	-	1	-	-	19.7346	-	-	-8.50	-	-		-	-		-	-
LSLEGDHSTPPSAYGSVK		P07355	-	0	-	-	1	-	-	16.5654	-	-	2.76	-	-	718629.0625	-	-	718629.0625	-
EAFSLFDK		E7EMB3	-	0	-	-	1	-	-	23.8221	-	-	-0.16	-	-		-	-		-
KGQAVDYEGSR		A0A499FI48	-	1	-	-	1	-	-	10.5188	-	-	-0.26	-	-	464919.75	-	-	464919.75	-
YGSDIVPFSK		P13010	0	-	-	1	-	-	20.9432	-	-	-1.69	-	-		-	-		-	-
AVAQALEVIPR		Q59H77	0	0	0	1	1	1	22.6224	22.6521	22.7967	0.99	-0.86	-0.29
TNQELQEINR		P07355	-	0	-	-	1	-	-	14.1623	-	-	-0.19	-	-	5466702	-	-	5466702	-
LRSEIDHVKK		B2R853; P04259; A0A0S2Z428	2	2	-	1	1	-	9.8982	10.0272	-	1.22	0.21	-			-			-
TYFPHFDLSHGSAQVK		A0A1K0GXZ1	0	0	0	1	2	2	20.3117	20.3943	20.4813	-2.06	0.14	-0.06	4039643.25	8799442.25	7275857.5	4039643.25	8799442.25	7275857.5
GHLENNPALEK		A8K4Z4	0	0	-	1	1	-	11.7679	11.8599	-	1.83	4.08	-		502251.03125	-		502251.03125	-
DGVVLFK		A0A024R8S5	-	0	-	-	1	-	-	22.2026	-	-	1.41	-	-	939199.25	-	-	939199.25	-
DFLAGGVAAAISK		Q6NVC0	0	-	-	1	-	-	25.5917	-	-	2.85	-	-		-	-		-	-
AIGGGLSSVGGGSSTIK		B2R853; A0A0S2Z428	-	0	0	-	1	1	-	17.5722	17.6489	-	0.93	1.28	-	6854619.5	4201678	-	6854619.5	4201678
IRVDPVNFK		A0A1K0GXZ1	-	1	-	-	2	-	-	17.9400	-	-	-5.94	-	-		-	-		-
LLYNRPGTVSSLK		A0A494C028	0	-	-	1	-	-	15.9769	-	-	1.43	-	-		-	-		-	-
VPAINVNDSVTK		P23526	0	0	-	1	1	-	17.5050	17.5743	-	-1.71	-0.65	-		1261142.5	-		1261142.5	-
SEIDNVKK		H6VRG1	1	1	-	1	1	-	10.2054	10.2908	-	0.17	-0.63	-		5304715.5	-		5304715.5	-
IDFGEAAR		P08754	0	-	-	1	-	-	16.6207	-	-	-0.05	-	-		-	-		-	-
SGVSLAALKK		P16402	1	-	1	1	-	1	15.6060	-	15.8283	-0.08	-	-1.67	2564229.5	-		2564229.5	-
LKSDTAAAAVR		A0A024R1A3	1	-	-	1	-	-	10.9191	-	-	-0.14	-	-		-	-		-	-
NEPQNATGAPGR		A0A024R1U4	0	0	-	1	1	-	10.3366	10.3717	-	2.92	-3.46	-		390928.125	-		390928.125	-
VAHEINHGIGQAGK		Q6UWP8	-	0	-	-	1	-	-	10.5854	-	-	0.91	-	-		-	-		-
ELTTEIDNNIEQISSYK		P13645	0	0	0	1	4	2	23.1389	22.5259	22.5837	2.41	2.83	3.40		126109365.90625	66145528.75		126109365.90625	66145528.75
NSNLVGAAHEELQQSR		A0A6Q8PFJ0	-	0	0	-	1	1	-	15.6112	15.6964	-	1.02	1.78	-			-
SEDYVDIVQGR		B2R5M9	-	0	-	-	1	-	-	19.9075	-	-	0.52	-	-	658499.6875	-	-	658499.6875	-
HFSPEDLTVK		P02489	-	-	0	-	-	1	-	-	17.7305	-	-	-0.35	-	-		-	-
IGVPSATEIIK		Q9NR30	0	-	0	1	-	1	22.1737	-	22.3802	0.94	-	-0.30	2901595.75	-	1027608.8125	2901595.75	-	1027608.8125
IGGIGTVPVGR		Q53G85	-	0	-	-	1	-	-	18.9237	-	-	1.63	-	-		-	-		-
TAVAPIER		Q6NVC0	0	-	-	1	-	-	14.1801	-	-	-0.71	-	-	2320901.25	-	-	2320901.25	-	-
SQEQLAAELAEYTAK		B2R6J2	0	-	-	1	-	-	24.2832	-	-	3.01	-	-	774860.125	-	-	774860.125	-	-
AVLEALR		Q4G0X9	0	-	-	1	-	-	17.9965	-	-	-1.28	-	-		-	-		-	-
LLRDYQELMNVK		P35908	1	1	1	1	1	1	20.8545	20.9132	21.0318	-3.49	-2.27	-3.49		4420479.5			4420479.5
DVTVLQNTDGNNNDAWAK		W8QEY1	0	-	-	1	-	-	20.1849	-	-	2.67	-	-		-	-		-	-
VPDVDIR		Q09666	-	0	-	-	1	-	-	16.4444	-	-	-0.06	-	-	629280.5625	-	-	629280.5625	-
TGLYNYYDDEK		P50454	-	0	-	-	1	-	-	17.7610	-	-	-2.19	-	-		-	-		-
FGQGGAGPVGGQGPR		A0A384N5Z8	0	-	0	1	-	1	14.1939	-	14.2598	-2.98	-	-3.86	1043651.3125	-		1043651.3125	-
GNEEAQIFRPLK		A8KAP3	0	-	-	1	-	-	18.6915	-	-	-2.84	-	-		-	-		-	-
VVAGVANALAHK		P02042; A0A481SHK9	0	0	0	1	1	1	15.5222	15.6089	15.6869	0.62	0.51	0.23		3270173.75	2540393		3270173.75	2540393
DVDAAYMNK	1xOxidation [M7]	B2R853; P04259; A0A0S2Z428; Q14CN4; P13647	-	-	0	-	-	1	-	-	12.3228	-	-	-0.01	-	-		-	-
TLDGFKK		A0A024R8S5	-	1	-	-	1	-	-	12.2201	-	-	-0.85	-	-		-	-		-
GPYESGSGHSSGLGHR		Q86YZ3	0	0	0	1	1	1	10.1354	10.2287	10.2380	-1.69	-0.56	-0.20	12114130	19015828		12114130	19015828
LVNLQHLDLLNNK		Q96AG4	-	0	-	-	1	-	-	23.7962	-	-	-2.67	-	-		-	-		-
ELISNASDALEK		Q12931	-	-	0	-	-	1	-	-	18.3102	-	-	5.02	-	-	619029.6875	-	-	619029.6875
NMQDMVEDYR	1xOxidation [M]	H6VRG1	0	0	0	7	8	6	14.7991	14.7973	14.8428	2.09	2.71	2.73	58971531.375	59476208.375	37605939.84375	58971531.375	59476208.375	37605939.84375
VDFPQDQLTALTGR		A0A024R4K3	0	-	-	1	-	-	25.4081	-	-	-0.88	-	-		-	-		-	-
TNVGILK		Q02413	-	0	-	-	1	-	-	16.0354	-	-	-0.73	-	-	7932169.5	-	-	7932169.5	-
VLYDAEISQIHQSVTDTNVILSMDNSR	1xOxidation [M23]	P35908	0	0	0	1	2	2	24.9358	25.0321	25.0769	1.24	2.70	2.90	15657820	13647078	8008226	15657820	13647078	8008226
VLQATVVAVGSGSK		S4R3N1	0	-	-	1	-	-	18.3650	-	-	0.92	-	-		-	-		-	-
IAAAILNTPDLR		A0A024R6W0	0	0	0	1	1	1	23.3750	23.4483	23.5596	-3.80	-2.13	-2.00	2005010.875			2005010.875
FEELNADLFR		V9HW22	-	0	0	-	1	1	-	25.1979	25.2935	-	1.58	-1.34	-	1624300.125	500924.59375	-	1624300.125	500924.59375
LYQQHGAGLFDVTR		D3DQU2	-	0	-	-	1	-	-	19.5470	-	-	-0.95	-	-	441821.9375	-	-	441821.9375	-
SWNGSVEILK		A0A494C0J7	0	-	-	1	-	-	21.5990	-	-	-0.33	-	-	1179952.5	-	-	1179952.5	-	-
AQQELEEQTR		P26038	-	0	0	-	1	1	-	11.2316	11.2667	-	-2.43	0.20	-	2984681.5	1970996.625	-	2984681.5	1970996.625
LGSAVVTR		P54886	0	0	-	1	1	-	13.3108	13.3348	-	1.29	2.69	-	2130557		-	2130557		-
LSPEDYTLK		A0A1B0GU03	0	-	0	1	-	1	18.4614	-	18.5946	0.72	-	-1.28	1968243.875	-	660377.6875	1968243.875	-	660377.6875
LDSSPSVSSTLAAK		E7ETY2	-	-	0	-	-	1	-	-	16.4944	-	-	-1.18	-	-		-	-
LEDELNR		P15924	0	0	-	1	1	-	13.4410	13.4686	-	-1.72	-0.94	-	4780039.5	5914727	-	4780039.5	5914727	-
QEPSDSPMFIINR		Q02413	-	0	-	-	1	-	-	23.9616	-	-	2.32	-	-		-	-		-
LNDLEEALQQAK		P35908	0	0	0	2	2	3	22.1308	22.1532	22.2606	1.29	-0.44	0.38	101178784	100538640	52823304	101178784	100538640	52823304
TDTLEDLFPTTK		P13010	-	0	-	-	1	-	-	25.9489	-	-	-7.86	-	-		-	-		-
GRLDSELR		B2R853; P04259; A0A0S2Z428; B4DKV4; P13647	-	-	1	-	-	1	-	-	12.8268	-	-	1.09	-	-	8291262.5	-	-	8291262.5
DDNPNLPR		B4DPP6	-	0	-	-	1	-	-	13.7009	-	-	-1.63	-	-	3275616	-	-	3275616	-
DNNQFASASLDR		P35606	-	0	-	-	1	-	-	16.5502	-	-	6.12	-	-		-	-		-
FEETTADGR		Q01469	0	0	0	1	1	1	11.2111	11.2179	11.2659	-0.75	-1.21	-1.22		3169284	876507.8125		3169284	876507.8125
AFSAVDTDGNGTINAQELGAALK		Q9NZT1	0	0	-	1	1	-	25.0459	25.1409	-	-2.95	3.35	-			-			-
DHQVLIK		A0A384P5L2	-	0	-	-	1	-	-	13.3450	-	-	2.25	-	-		-	-		-
YISPDQLADLYK		P06733	-	0	0	-	1	1	-	25.3919	25.5236	-	-0.71	3.78	-	2298250.25		-	2298250.25
VQALEEANNDLENKIQDWYDKK		P35527	2	-	-	1	-	-	23.2396	-	-	1.10	-	-		-	-		-	-
YKPESEELTAER		A0A024R8S5	-	0	-	-	1	-	-	13.2716	-	-	-0.73	-	-	2038662	-	-	2038662	-
VWEVAAPYIEK		P42357	0	0	-	1	1	-	23.9941	24.0543	-	-0.03	-1.47	-			-			-
ALMGSPQLVAAVVR	1xOxidation [M3]	A0A024R1X8	0	0	0	1	1	1	23.7617	23.8120	23.9331	0.69	-3.26	0.00	1527081	24692680		1527081	24692680
DNEEETTDDPR		B3KY60	0	-	-	1	-	-	10.3187	-	-	-0.10	-	-		-	-		-	-
IAGQVAAANK		Q8WVX7	0	0	-	1	1	-	11.0257	11.0533	-	-1.44	-0.21	-	1122092	559260.6875	-	1122092	559260.6875	-
DAATDVASR		A0A494C0J7	-	0	-	-	1	-	-	11.2124	-	-	-1.33	-	-		-	-		-
IDVSIEAASGGK		A0A024R713	0	0	0	1	1	1	17.9183	17.9652	18.0136	1.01	-0.98	-1.48	783118.875	3223476		783118.875	3223476
KEEELQAALAR		A0A024R1N1	-	1	-	-	1	-	-	15.2481	-	-	1.29	-	-		-	-		-
SDLEMQYETLQEELMALKK	1xOxidation [M5]	P35527	-	-	1	-	-	1	-	-	26.1916	-	-	-1.21	-	-		-	-
ESPLLFK		P26038	-	0	-	-	1	-	-	21.2503	-	-	0.17	-	-		-	-		-
SVVGNLHR		P46087	-	-	0	-	-	1	-	-	12.3691	-	-	1.20	-	-	3033589.5	-	-	3033589.5
EDAAGTSGLGELNSR		A8KAG1	0	-	-	1	-	-	16.4539	-	-	-2.64	-	-	438134.59375	-	-	438134.59375	-	-
IANLQTDLSDGLR		P21333	-	0	-	-	1	-	-	22.1953	-	-	4.14	-	-	1365312.625	-	-	1365312.625	-
DAIAQAVR		P29401	0	-	-	1	-	-	14.4905	-	-	-2.61	-	-	1643460.5	-	-	1643460.5	-	-
GNKPWISLPR		B2R491	0	0	-	1	1	-	19.8000	19.8849	-	-3.36	-1.11	-			-			-
LDSELKNMQDMVEDYR	2xOxidation [M8; M11]	H6VRG1	1	1	1	1	1	1	14.8609	14.9002	14.9063	0.93	-0.67	4.45	6201506	8178076	2299401.75	6201506	8178076	2299401.75
AVLEEGTDVVIK		Q9NSE4	0	-	-	1	-	-	19.9665	-	-	-0.92	-	-	659841.6875	-	-	659841.6875	-	-
LAAFGQLHK		F4ZW66	0	-	-	1	-	-	15.9126	-	-	1.20	-	-		-	-		-	-
EQQIVIQSSGGLSK		Q8N1C8	-	0	-	-	1	-	-	17.1244	-	-	-3.71	-	-		-	-		-
AAEEPSKVEEK		P29966	-	1	-	-	1	-	-	9.9386	-	-	0.70	-	-		-	-		-
RKPDTIEVQQMK		A0A2R8Y5S7; B2R6J2; P26038	1	-	-	1	-	-	12.6726	-	-	-0.25	-	-	3162766	-	-	3162766	-	-
AENQVLAMR		P51572	-	0	-	-	1	-	-	16.2148	-	-	1.72	-	-		-	-		-
LDSELKNMQDMVEDYR		H6VRG1	1	1	-	1	1	-	23.1640	23.1749	-	1.05	1.37	-		1294086.875	-		1294086.875	-
SPELLAR		A0A090N7U0	0	-	-	1	-	-	15.8755	-	-	1.66	-	-	500462.09375	-	-	500462.09375	-	-
WADIFSK		Q6P4A8	-	0	-	-	1	-	-	22.5901	-	-	-0.82	-	-		-	-		-
VLSIGDGIAR		P25705	0	0	-	1	1	-	20.0010	20.0609	-	-1.32	-2.03	-	7839519	3586737	-	7839519	3586737	-
KLDLSDTK		A0A0S2Z583	-	1	-	-	1	-	-	12.7240	-	-	-0.06	-	-	401090.78125	-	-	401090.78125	-
LVQSQVAR		Q9BU23	-	0	-	-	1	-	-	11.4853	-	-	1.39	-	-	618927.1875	-	-	618927.1875	-
EYTAAVEAK		Q99623	0	0	-	1	1	-	12.9311	12.9931	-	-0.76	0.01	-		1165939.625	-		1165939.625	-
KNPASLPLTQAALK		Q13428	1	-	-	1	-	-	18.9966	-	-	0.95	-	-	582530.6875	-	-	582530.6875	-	-
EDFDSLLQSAK		J3KPF3	-	0	-	-	1	-	-	23.8482	-	-	0.66	-	-	1638210.75	-	-	1638210.75	-
NTKHEISEMNR		B4E1T1; P13647	-	1	-	-	1	-	-	10.1543	-	-	-0.38	-	-		-	-		-
SGKYDLDFK		P06733	1	1	-	1	1	-	15.9586	16.0092	-	0.17	-1.25	-		866307.125	-		866307.125	-
FEEFLQR		E9PCR7	-	-	0	-	-	1	-	-	19.5991	-	-	0.89	-	-		-	-
TFLLMPR		A0A024R4Y2	-	0	-	-	1	-	-	25.0649	-	-	-0.31	-	-	280049.34375	-	-	280049.34375	-
LTWASHEK		B2R4M6	0	0	-	1	1	-	12.8652	12.9324	-	2.41	1.13	-		2061271.25	-		2061271.25	-
AFEESLSTLK		A0A3B3ISF9	-	0	-	-	1	-	-	19.6911	-	-	0.31	-	-	3478545.5	-	-	3478545.5	-
GMGTVEGGDQSNPK	1xOxidation [M2]	Q13428	0	-	-	1	-	-	9.9508	-	-	1.14	-	-		-	-		-	-
SGAQASSTPLSPTR		A0A6Q8PFJ0	0	0	0	1	1	1	14.0161	13.9589	14.0802	4.22	5.68	2.59			2228729.75			2228729.75
DSETGENIR		Q8N1C8	-	0	-	-	1	-	-	10.9727	-	-	-2.23	-	-		-	-		-
LTTDFGNAEK		A8K6Q8	-	0	-	-	1	-	-	15.1994	-	-	5.63	-	-	1650304.875	-	-	1650304.875	-
FLLSESGSGK		B3KXY9	-	0	-	-	1	-	-	18.1102	-	-	-0.71	-	-	1081098.125	-	-	1081098.125	-
ISEVLQK		A0A024RBH2	-	0	-	-	1	-	-	13.9362	-	-	0.86	-	-		-	-		-
AVAISLPK		P50454	-	0	-	-	1	-	-	20.0050	-	-	-0.83	-	-		-	-		-
VTEDTSSVLR		P05165	0	-	-	1	-	-	14.7089	-	-	-7.24	-	-	2293784.75	-	-	2293784.75	-	-
ALEEANADLEVK		P02533; P08779	-	-	0	-	-	2	-	-	17.0142	-	-	-3.52	-	-		-	-
LVTDLTK		B4DPP6	0	-	0	2	-	2	15.4801	-	16.0197	0.91	-	3.06	115055280	-	52321676	115055280	-	52321676
LLRDYQELMNTK	1xOxidation [M9]	H6VRG1	1	1	1	1	1	1	15.3876	15.4439	15.5115	-0.60	-1.15	-0.03	1900847.125	1878563.375	1098463	1900847.125	1878563.375	1098463
FLEQQNK		V9HWE1; P04259; A0A0S2Z428; B4DKV4; P78386; P05787; Q8N1N4; P13647	-	-	0	-	-	1	-	-	12.4341	-	-	-1.41	-	-	26439604	-	-	26439604
FVMQEEFSR		V9HVY3	-	0	-	-	1	-	-	19.8351	-	-	-1.37	-	-		-	-		-
EVASNSELVQSSR		P08779	0	0	0	1	1	1	13.8827	13.8403	13.9537	-0.74	2.03	-0.13	10543029	6843273		10543029	6843273
HVVQSISTQQEK		A8K4W2	-	0	-	-	1	-	-	11.0563	-	-	0.51	-	-		-	-		-
ISSDLDGHPVPK		P29401	0	0	-	1	1	-	13.9696	13.9187	-	-1.40	-3.70	-		2002457.75	-		2002457.75	-
TVSLGAGAK		P06748	0	-	0	1	-	1	13.1543	-	13.3275	-1.89	-	-2.55	4158801.5	-	979150	4158801.5	-	979150
VSFELFADK		A8K486	-	0	0	-	1	1	-	25.4517	25.5474	-	0.23	3.14	-	1041263.875	681051.5	-	1041263.875	681051.5
ETLIDVAR		A0A024RDL1	-	0	0	-	1	1	-	19.2516	19.3327	-	-3.37	-0.04	-		136158.796875	-		136158.796875
GGSGGSYGR		P35527	-	0	-	-	1	-	-	8.9961	-	-	1.39	-	-		-	-		-
KESYSVYVYK		B4DR52	1	-	1	1	-	1	15.1755	-	15.2995	-0.87	-	1.31		-	837682.875		-	837682.875
LIAPVAEEEATVPNNK		A0A5F9ZHM4	-	0	-	-	1	-	-	19.6941	-	-	0.60	-	-		-	-		-
TSASIILR		P17987	0	-	-	1	-	-	18.0638	-	-	-0.64	-	-		-	-		-	-
TQYELIAQR		Q0IIN1	0	-	-	1	-	-	17.4557	-	-	-5.91	-	-		-	-		-	-
AGEVQEPELR		A0A140VK00	0	0	0	1	1	1	14.8322	14.8320	14.8935	1.62	0.17	1.61		5511099	1721917.125		5511099	1721917.125
GQIEVAFR		P42357	-	-	0	-	-	1	-	-	19.1216	-	-	1.20	-	-	585955.5	-	-	585955.5
SDVLELTDDNFESR		H7BZJ3	-	0	-	-	1	-	-	23.2896	-	-	0.77	-	-	1971488	-	-	1971488	-
TTTPLEK		P42357	0	-	-	1	-	-	11.8664	-	-	-1.55	-	-		-	-		-	-
ESTLHLVLR		B2RDW1	0	-	-	1	-	-	19.2552	-	-	1.21	-	-	6756310	-	-	6756310	-	-
EGLEIVK		P13010	-	-	0	-	-	1	-	-	17.7643	-	-	-3.53	-	-		-	-
LQGEIAHVKK		P35908	1	1	1	1	1	1	10.5608	10.6266	10.6437	-0.97	0.31	-0.55	6732455.5	11618765	811482.125	6732455.5	11618765	811482.125
SSGPYGGGGQYFAKPR		A0A024RAZ7	0	-	-	1	-	-	14.8505	-	-	-0.62	-	-		-	-		-	-
ADILEDKDGK		A0A087X0X3	1	1	-	1	1	-	12.6913	12.7790	-	-0.09	-1.16	-			-			-
LSDFFK		Q08945	-	-	0	-	-	1	-	-	20.2066	-	-	-0.09	-	-		-	-
NQVAMNPTNTVFDAK		V9HW22	-	0	-	-	1	-	-	20.3466	-	-	1.15	-	-	367790.46875	-	-	367790.46875	-
TDLEKDIISDTSGDFR		A6NMY6	1	-	1	1	-	1	22.0776	-	22.1635	2.02	-	2.85		-			-
GSGTAEVELKK		A0A024R5Z9	-	1	1	-	1	1	-	11.6236	11.6630	-	0.44	0.79	-	831107.6875		-	831107.6875
DSAQTSVTQAQR		Q4LE64	0	-	-	1	-	-	10.9960	-	-	0.35	-	-		-	-		-	-
EGTETFADHR		A0A1S5UZ07	-	0	-	-	1	-	-	11.4333	-	-	0.98	-	-		-	-		-
ATLENDFVVLK		Q8N1N4	0	0	0	1	1	1	24.4499	24.5347	24.5788	-1.51	-1.72	1.12	3049736.5	2684218.5	1106802	3049736.5	2684218.5	1106802
AENYDIPSADR		A0A024R1A3	-	0	-	-	1	-	-	15.1850	-	-	-2.98	-	-		-	-		-
IYFTDSSSK		Q9HDC9	-	0	-	-	1	-	-	15.8725	-	-	-1.13	-	-		-	-		-
QNLEPLFEQYINNLR		B2R853; P04259; A0A0S2Z428; P13647	0	-	-	1	-	-	26.5648	-	-	-0.58	-	-		-	-		-	-
ITVAWCK	1xCarbamidomethyl [C6]	P11387	0	-	-	1	-	-	18.5060	-	-	-4.03	-	-	909375.8125	-	-	909375.8125	-	-
ESSETPDQFMTADETR	1xOxidation [M10]	P16070	-	0	-	-	1	-	-	14.9723	-	-	1.85	-	-		-	-		-
SYSPYDMLESIR	1xOxidation [M7]	A6NMY6	0	-	0	1	-	1	21.7856	-	21.8892	3.36	-	-1.26	804639.0625	-		804639.0625	-
ITPIQSK		A0A384N647	0	-	-	1	-	-	12.6210	-	-	-0.35	-	-		-	-		-	-
AVLVDLEPGTMDSVR	1xOxidation [M11]	P68371	-	0	-	-	1	-	-	22.6897	-	-	-4.72	-	-		-	-		-
SSEPTEDVEPK		A0A5H1ZRP2	-	0	-	-	1	-	-	12.5908	-	-	-2.83	-	-		-	-		-
ALEATTEHIR		A0A1S5UZ07	-	0	-	-	1	-	-	13.0771	-	-	-2.56	-	-		-	-		-
LLKEYQELMNVK		B2R853; P04259; A0A0S2Z428	1	-	-	1	-	-	21.0084	-	-	-0.44	-	-		-	-		-	-
IVPGQFLAVDPK		A8K6V3	-	0	-	-	1	-	-	24.8116	-	-	-2.82	-	-		-	-		-
LGEESIR		Q9HB00	-	0	-	-	1	-	-	13.3287	-	-	3.52	-	-	1067698.875	-	-	1067698.875	-
ALEESNYELEGK		P13645	0	0	0	3	3	2	15.9219	15.9666	16.1095	2.74	1.00	0.02	747616387.25	771329472	350878368	747616387.25	771329472	350878368
QVQNLVNK		P15924	-	0	0	-	1	1	-	13.0789	13.1347	-	-2.42	-1.70	-	2969542.5	1038680.9375	-	2969542.5	1038680.9375
DQYEQMAEK	1xOxidation [M6]	P08779	0	-	0	1	-	1	10.4184	-	10.4832	-1.17	-	0.92		-	505553.90625		-	505553.90625
IDIIPNPQER		A0A024RD80	0	0	-	1	1	-	20.9483	20.9530	-	-0.70	0.99	-	3228183.25	3075718.25	-	3228183.25	3075718.25	-
WAAVVVPSGEEQR		Q5SRN5	-	0	-	-	1	-	-	20.3980	-	-	7.38	-	-		-	-		-
STEYGEGYACDTDLR	1xCarbamidomethyl [C10]	X6RBG4	0	-	-	1	-	-	16.2301	-	-	-2.47	-	-		-	-		-	-
EGIVTATEQEVK		Q12931	0	-	0	1	-	1	16.6960	-	16.8272	2.93	-	1.54		-	217985.15625		-	217985.15625
NSYLEVLLK		A0A384NPU5	-	0	-	-	1	-	-	26.0953	-	-	-1.69	-	-		-	-		-
LTIGSNLSIR		P13010	0	0	0	1	1	1	21.5786	21.6816	21.7700	0.82	0.56	0.62
QSVEADINGLRR		P13645	-	-	1	-	-	1	-	-	15.9255	-	-	-4.15	-	-	9782401	-	-	9782401
EGAFSNFPISEETIK		Q9NR30	0	-	-	1	-	-	24.8745	-	-	3.88	-	-	3348667.25	-	-	3348667.25	-	-
YETELNLR		P02533	0	-	0	1	-	1	17.6011	-	17.7570	-3.41	-	-2.64		-			-
KLDDFVETGDIR		A0A1W2PRS1	-	1	-	-	1	-	-	19.1950	-	-	-0.88	-	-		-	-		-
AVEHINK		P06733	-	0	-	-	1	-	-	9.2293	-	-	-0.96	-	-		-	-		-
IVAVTGAEAQK		H3BPK7	-	0	-	-	1	-	-	14.0888	-	-	-1.87	-	-	1217964.5	-	-	1217964.5	-
EVEEEPGIHSLK		A0A494C039	-	0	-	-	1	-	-	14.4801	-	-	-5.34	-	-		-	-		-
TDEGIAYR		P32119	0	0	-	1	1	-	13.6835	13.6728	-	-2.46	-1.91	-	1097403.125		-	1097403.125		-
SLESLDTSLFAK		A8K566	0	-	-	1	-	-	25.4375	-	-	3.48	-	-		-	-		-	-
AAVLLEQER		Q13435	0	-	-	1	-	-	16.7315	-	-	-1.46	-	-	704374.6875	-	-	704374.6875	-	-
TVIAQHHVAPR		Q6ZVX7	0	0	0	1	1	1	10.4589	10.5510	10.5634	-4.06	0.25	-0.80	589434.1875			589434.1875
YFDPANGK		P13639	-	0	-	-	1	-	-	14.2422	-	-	-0.71	-	-		-	-		-
DEPEEELQK		E7ETY2	-	-	0	-	-	1	-	-	13.6197	-	-	0.52	-	-	190109.5	-	-	190109.5
SDLEMQYETLQEELMALKK	2xOxidation [M5; M15]	P35527	1	1	1	1	1	1	26.0678	26.0965	26.0912	-1.57	-1.53	-0.70
VGVNGFGR		P04406	0	-	-	1	-	-	15.2938	-	-	0.58	-	-	2356067.75	-	-	2356067.75	-	-
QFTSSSSMK	1xOxidation [M8]	P02533; P08779	0	0	-	1	1	-	9.9443	10.0232	-	0.60	2.42	-	716140.875	171899.015625	-	716140.875	171899.015625	-
NDYDQLQK		P15924	0	0	-	1	1	-	12.8637	12.9622	-	1.58	2.06	-		3379563.75	-		3379563.75	-
NLSSNEAISLEEIR		P78527	0	-	0	1	-	1	22.3181	-	22.4738	5.00	-	2.31	659691.875	-		659691.875	-
LPVEEAYKR		P15924	1	1	1	1	1	1	13.8589	13.8061	13.9326	-1.12	-0.02	-0.54
VGEVIVTK		A0A024R3X4	-	0	-	-	1	-	-	14.8678	-	-	-1.79	-	-		-	-		-
NNLEALEDFEK		A0A024R8D7	-	0	-	-	1	-	-	22.5775	-	-	-0.98	-	-		-	-		-
VIEHIMEDLDTNADK		B2R4M6	-	0	-	-	2	-	-	19.9191	-	-	-2.09	-	-		-	-		-
RTNAENEFVTIKK		H6VRG1	-	2	-	-	1	-	-	13.8308	-	-	-2.12	-	-		-	-		-
SKDEAEALYQTK		Q0IIN1	1	1	-	1	1	-	13.5166	13.5406	-	0.89	0.51	-			-			-
QGAFITLVAR		A0A024R292	-	0	-	-	1	-	-	24.3258	-	-	-4.55	-	-		-	-		-
VTMQNLNDR	1xOxidation [M3]	P02533; P13645; P08779	0	0	-	9	8	-	11.1750	10.7268	-	-5.68	-1.67	-	104563196	95464103.375	-	104563196	95464103.375	-
EVYQQQQYGSGGR		Q53F64	0	0	0	1	1	1	12.1911	12.3043	12.2473	-0.28	4.57	3.13
KPFEEHWR		P31040	-	0	-	-	1	-	-	13.1208	-	-	-2.25	-	-		-	-		-
TVENVTVFGTASASK		A0A024R1Z6	-	0	-	-	1	-	-	19.6291	-	-	1.97	-	-		-	-		-
IAVVGEGR		Q59ER5	-	0	-	-	1	-	-	14.2312	-	-	-2.17	-	-		-	-		-
IEDDNDNAPYFEHR		Q08554	0	-	0	1	-	1	15.2872	-	15.4357	0.85	-	-1.55		-			-
STTTGHLIYK		Q53G85	-	0	-	-	1	-	-	13.2721	-	-	-0.91	-	-	2168631.25	-	-	2168631.25	-
AINQGGLTSVAVR		G3V5Z7	0	0	-	1	1	-	18.2015	18.2597	-	2.64	0.86	-			-			-
IIIENKPK		P11388	0	-	-	1	-	-	12.2443	-	-	0.74	-	-		-	-		-	-
DAVEQQGEVK		Q9NX58	0	-	-	1	-	-	10.9882	-	-	-0.97	-	-	1486388.25	-	-	1486388.25	-	-
AGPVAVQVK		E7ETY2	-	-	0	-	-	1	-	-	14.8762	-	-	-0.66	-	-		-	-
NKYEDEINKR		B2R853; P04259; A0A0S2Z428; P05787; H6VRG1; P13647	2	-	-	3	-	-	10.8350	-	-	0.97	-	-	254847327.125	-	-	254847327.125	-	-
FAAATGATPIAGR		A0A0C4DG17	0	0	0	1	1	1	16.4773	16.5251	16.6347	1.42	2.94	3.02
VDSLLENLEK		A8K9A4	-	0	0	-	1	1	-	23.3782	23.5109	-	-3.87	-2.27	-	942987.875	1020484.125	-	942987.875	1020484.125
LALDVEIATYRK		P35908; B4E1T1; B2R853; P04259; A0A0S2Z428; P13647	-	1	-	-	1	-	-	21.7859	-	-	0.72	-	-	6481236.5	-	-	6481236.5	-
ALQQLLFPGK		A0A024QYY0	-	0	-	-	1	-	-	25.4077	-	-	2.04	-	-		-	-		-
FPGQLNADLR		B4DY90; A0A0B4J269; P68371	-	0	-	-	1	-	-	20.1843	-	-	1.51	-	-	2747574.5	-	-	2747574.5	-
VILHLKEDQTEYLEER		K9JA46; A0A024RD80	1	-	-	1	-	-	18.1938	-	-	0.55	-	-		-	-		-	-
EDQTEYLEER		K9JA46; A0A024RD80	0	0	0	1	1	1	15.0273	15.0040	15.0733	-2.53	-6.54	-7.64		4613774.5			4613774.5
EYQELMNTK		B4E1T1; P13647	-	0	-	-	1	-	-	15.4364	-	-	0.66	-	-	30117272	-	-	30117272	-
KYDAFLASESLIK		P62906	-	1	-	-	1	-	-	22.9303	-	-	-0.23	-	-		-	-		-
QIFLGGVDK		Q59EI9; Q6NVC0	-	0	-	-	1	-	-	20.1837	-	-	-1.07	-	-	3618728.75	-	-	3618728.75	-
VVLPIEAPIR		H9STE0	-	-	0	-	-	1	-	-	25.8774	-	-	0.29	-	-		-	-
DELHIVEAEAMNYEGSPIK		P06748	-	-	0	-	-	1	-	-	25.6619	-	-	3.20	-	-		-	-
EYSSELNAPSQESDSHPR		P49756	0	-	-	1	-	-	13.5306	-	-	2.44	-	-		-	-		-	-
LIDFLESGK		Q59F66	0	-	-	1	-	-	24.3906	-	-	-2.96	-	-		-	-		-	-
YLYEIAR		B4DPP6	0	0	-	1	1	-	18.7039	18.7817	-	-0.31	-0.36	-	102301920	23641184	-	102301920	23641184	-
AFHNEAQVNPER		P17987	0	0	0	1	1	1	11.7284	11.8464	11.8232	2.16	-4.46	4.69	609365.3125	359995.875	92692.453125	609365.3125	359995.875	92692.453125
YPEGSDQER		A0A494C0J7	0	0	0	1	1	1	10.2795	10.3665	10.3649	-2.71	-1.57	-0.83	1038553.25	878192.5625		1038553.25	878192.5625
ILDVGFEEELK		Q9NVP1	0	-	-	1	-	-	24.8780	-	-	4.33	-	-	2703582	-	-	2703582	-	-
ENVDTFEASVK		A0A024QZY5	0	-	-	1	-	-	17.1485	-	-	-1.44	-	-		-	-		-	-
GYAFIEYEHER		A0A024QZD5	0	0	-	1	1	-	18.2216	18.3416	-	1.91	0.49	-			-			-
ILIQER		Q9NZ56	-	-	0	-	-	2	-	-	15.2352	-	-	-1.67	-	-	184704	-	-	184704
TLAPTWEELSK		Q8NBS9	-	0	-	-	1	-	-	22.6110	-	-	1.55	-	-	727928.875	-	-	727928.875	-
VINEPTAAALAYGLDK		A0A384P5G6	0	-	-	1	-	-	24.5192	-	-	4.49	-	-	3343225.5	-	-	3343225.5	-	-
ALVEFESNPEETR		Q9H6F5	0	-	-	1	-	-	19.6667	-	-	-2.94	-	-		-	-		-	-
DGPCGTVLTR	1xCarbamidomethyl [C4]	X6RBG4	-	0	-	-	1	-	-	15.3754	-	-	-3.57	-	-		-	-		-
MLATLEPEQR		P54886	0	-	-	1	-	-	18.2210	-	-	3.46	-	-	568378.8125	-	-	568378.8125	-	-
FQLFGSPSGQK		W8QEY1	0	-	-	1	-	-	22.3808	-	-	2.20	-	-		-	-		-	-
VLSSIEQK		P27348	0	-	-	2	-	-	13.1803	-	-	-1.59	-	-	1425189.25	-	-	1425189.25	-	-
FVLSSGK		V9HW88	-	0	0	-	1	1	-	15.5716	15.6461	-	0.58	4.59	-	5866877	229030.640625	-	5866877	229030.640625
HFNAPSHIR		P61254	0	-	-	1	-	-	11.3421	-	-	1.62	-	-	2650866.5	-	-	2650866.5	-	-
IIAPPER		A8K3K1; P60709	-	0	-	-	1	-	-	14.4762	-	-	-0.72	-	-	19972342	-	-	19972342	-
ESLIDGIK		P23526	0	-	-	2	-	-	19.9036	-	-	-0.15	-	-		-	-		-	-
EVAGLWIK		P17900	-	0	-	-	1	-	-	23.2828	-	-	-0.12	-	-		-	-		-
FNTANDDNVTQVR		P04040	0	0	0	1	1	1	14.6061	14.5926	14.6497	0.16	-0.12	-0.07	2044505.375			2044505.375
SLTNDWEDHLAVK		K9JA46; A0A024RD80	0	0	0	1	1	1	20.5450	20.5834	20.6893	0.43	-0.37	-1.02
TKPYIQVDIGGGQTK		V9HWB4	-	0	-	-	2	-	-	17.7370	-	-	-3.56	-	-	4309209.5	-	-	4309209.5	-
GSGSGQSPSSGQHGTGFGR		Q86YZ3	0	0	0	1	1	1	10.5680	10.6295	10.6794	1.64	4.48	-5.86		5232310			5232310
LLLLNDK		O60282	-	0	-	-	1	-	-	19.9414	-	-	-2.97	-	-	3972355	-	-	3972355	-
DLAGSIIGK		Q5EC54	0	-	0	1	-	1	20.9122	-	21.0460	-2.13	-	-1.87	1547884.375	-		1547884.375	-
KTNPEIQSTLR		B2CIS9	-	1	-	-	1	-	-	13.3409	-	-	2.28	-	-		-	-		-
EPQPEVAAAEEEK		O15427	-	0	-	-	1	-	-	14.1703	-	-	2.19	-	-	1234185.375	-	-	1234185.375	-
VIECSYTSADGQR	1xCarbamidomethyl [C4]	A0A024R5F7	-	0	-	-	1	-	-	13.7224	-	-	-3.73	-	-		-	-		-
EDIYSGGGGGGSR		Q13151	0	-	-	1	-	-	12.0740	-	-	-0.03	-	-		-	-		-	-
LHKPPADSGVDLR		O15427	-	0	-	-	1	-	-	12.8399	-	-	1.69	-	-	926997.5625	-	-	926997.5625	-
SLYYYIQQDTK		P07355	-	0	-	-	1	-	-	21.2597	-	-	0.46	-	-		-	-		-
QSVEADINGLRR		P13645; P13646	1	-	-	1	-	-	15.8228	-	-	2.60	-	-	17300028	-	-	17300028	-	-
SLLLSVNAR		B4DJ30	-	0	-	-	1	-	-	21.5110	-	-	-2.44	-	-		-	-		-
AQHVFQHAVPQEGKPITNQK		Q13867	0	0	0	1	1	1	12.9586	13.1022	13.1270	-4.59	-1.09	-2.98	1678882.625			1678882.625
LLGWIQNK		P21333; Q14315	-	0	-	-	1	-	-	22.5855	-	-	0.28	-	-	354490.96875	-	-	354490.96875	-
AANVQEPEK		P56182	0	-	-	1	-	-	10.3158	-	-	-1.87	-	-		-	-		-	-
SLNNQFASFIDKVR		H6VRG1	1	1	1	1	2	1	25.1124	25.2586	25.3500	0.62	-0.65	-0.20	16324931	11209517.75	2540485.75	16324931	11209517.75	2540485.75
EHVKPLFNMEDK		Q13867	-	0	0	-	1	1	-	16.1857	16.2748	-	2.37	2.35	-	891139.875		-	891139.875
DTLALLQK		Q9H6F5	0	-	-	1	-	-	21.5822	-	-	-0.88	-	-	1725929.125	-	-	1725929.125	-	-
QFAPEYEK		A0A499FI48	-	0	-	-	1	-	-	14.6617	-	-	-0.13	-	-	975745.125	-	-	975745.125	-
LVIPSELGYGER		A0A494C1N0	-	0	-	-	1	-	-	23.5582	-	-	2.61	-	-		-	-		-
EQLPIFK		E5KSU5	-	0	-	-	1	-	-	22.1762	-	-	-0.81	-	-	240706.21875	-	-	240706.21875	-
KLLETECPQYIR	1xCarbamidomethyl [C7]	P05109	-	1	-	-	1	-	-	16.7034	-	-	0.38	-	-		-	-		-
LVALAVIDEK		Q96JJ7	-	0	-	-	1	-	-	24.0478	-	-	-1.09	-	-	562864.875	-	-	562864.875	-
FEELNMDLFR	1xOxidation [M6]	V9HWB4	-	0	-	-	1	-	-	24.1602	-	-	-1.44	-	-	848717.8125	-	-	848717.8125	-
KLDPGSEETQTLVR		P26641	-	1	-	-	1	-	-	15.2453	-	-	1.76	-	-		-	-		-
LAVYIDK		P20700	-	0	-	-	1	-	-	17.8341	-	-	-4.85	-	-		-	-		-
FTQAGSEVSALLGR		V9HW31	0	0	0	1	1	1	23.9177	23.9874	24.0950	3.47	6.13	1.90	3601462.5	2474118.75	1090204.125	3601462.5	2474118.75	1090204.125
TEEEEIDR		Q13435	-	-	0	-	-	1	-	-	11.2131	-	-	-3.51	-	-		-	-
ADLEMQIESLTEELAYLK		P13645	0	-	0	1	-	1	26.9621	-	26.9642	-0.67	-	0.08		-			-
ESLEALLQR		O94906	0	-	-	1	-	-	23.9594	-	-	0.20	-	-		-	-		-	-
EIHKPGYLANDR		A0A2R8Y5S7	-	0	-	-	1	-	-	12.2943	-	-	1.07	-	-		-	-		-
IAQITGPPDR		B4DT31	0	-	0	1	-	1	15.1732	-	15.2783	-0.76	-	1.34		-	450087.75		-	450087.75
DELADEIANSSGK		A0A024R1N1	-	0	-	-	1	-	-	18.1394	-	-	-1.44	-	-	3359227.5	-	-	3359227.5	-
TINPQVSK		Q6NX70	-	0	-	-	1	-	-	12.1017	-	-	-0.18	-	-		-	-		-
ESVFTVEGGHR		Q99623	-	0	-	-	1	-	-	15.2219	-	-	-0.92	-	-		-	-		-
VLDEFSK		A4D2J0	-	0	-	-	1	-	-	15.8936	-	-	-3.15	-	-	1166287.625	-	-	1166287.625	-
LEVQAEEER		A8K964	-	0	-	-	1	-	-	13.5601	-	-	4.71	-	-		-	-		-
LGNDFHTNKR		H3BNC9	1	-	-	1	-	-	10.2269	-	-	-6.64	-	-		-	-		-	-
EFTPPVQAAYQK		A0A481SHK9	0	0	0	1	1	1	18.9209	18.9592	19.0409	2.70	5.22	2.43	4598709.5	4709181	3570048	4598709.5	4709181	3570048
LSKDPNIVIAK		V9HVY3	-	1	-	-	1	-	-	15.2465	-	-	0.52	-	-		-	-		-
SAVTTVVNPK		P05556	-	0	-	-	1	-	-	14.4994	-	-	2.32	-	-		-	-		-
SSAVDPEPQVK		Q5SSJ5	0	-	0	1	-	1	13.6237	-	13.7371	5.74	-	-0.30	3327583.75	-		3327583.75	-
ELISDNQYR		A0A0S2Z492	0	-	-	1	-	-	15.1441	-	-	3.69	-	-	1420904.625	-	-	1420904.625	-	-
IGGIGTVPVGR		A0A2U3TZH3	-	-	0	-	-	1	-	-	19.0403	-	-	1.78	-	-	3599246.5	-	-	3599246.5
VIEEEWQQVDR		P42166	0	-	-	1	-	-	18.5455	-	-	-5.55	-	-		-	-		-	-
IQDWYDKKGPAAIQK		P35527	-	2	-	-	1	-	-	14.9659	-	-	-1.66	-	-		-	-		-
NHEEEMKDLR		P13645	1	1	1	1	1	1	10.7667	10.8042	10.7950	-2.49	-0.35	-0.89			7849532.5			7849532.5
QLLQEQESVK		P15924	-	0	0	-	1	1	-	14.8314	14.8957	-	0.50	2.22	-	2614395.5		-	2614395.5
ILNEMR	1xOxidation [M5]	P02533; Q04695; P08779	-	-	0	-	-	1	-	-	11.3431	-	-	1.42	-	-	2046782.875	-	-	2046782.875
AEPVEVVAPR		A0A024R3T8	0	-	0	1	-	1	16.7321	-	16.8760	-2.08	-	-1.31		-			-
LVPGWTKPITIGR		P48735	0	-	-	1	-	-	21.8567	-	-	-1.64	-	-		-	-		-	-
NLDLDSIIAEVK		P35908; B4E1T1; B2R853; P04259; A0A0S2Z428; P13647	-	0	-	-	2	-	-	26.5647	-	-	-0.59	-	-	29110528.8125	-	-	29110528.8125	-
AQMVQEDLEK	1xOxidation [M3]	P26038	0	0	0	1	1	1	13.0961	13.1948	13.2222	2.07	1.80	1.59	3848377.75	2092586.75	1093410.875	3848377.75	2092586.75	1093410.875
DAEDWFFSK		Q04695	-	0	-	-	1	-	-	26.0814	-	-	-1.44	-	-		-	-		-
LEENIK		Q6KB66	-	0	-	-	2	-	-	11.9341	-	-	-0.69	-	-	132000832	-	-	132000832	-
VAYVSFGPHAGK		Q6IPH7	0	0	0	1	1	1	16.5775	16.6152	16.7351	1.95	1.88	2.02
TQIDHYVGIAR		B7Z8W8	-	0	-	-	1	-	-	16.1094	-	-	-3.44	-	-		-	-		-
VAEVEGEQVDNK		O95202	-	0	-	-	1	-	-	12.5013	-	-	-0.78	-	-	659817.625	-	-	659817.625	-
ILIDSIYK		Q4KWH8	-	0	-	-	1	-	-	22.3110	-	-	-2.58	-	-		-	-		-
VDNLTYR		Q9BRL6	0	-	-	1	-	-	13.9534	-	-	-1.61	-	-	5739973	-	-	5739973	-	-
FNASQLITQR		Q99623	-	0	-	-	1	-	-	20.7651	-	-	-1.78	-	-		-	-		-
ETSMVHELNR	1xOxidation [M4]	B4DR61	-	0	-	-	1	-	-	10.7840	-	-	-1.04	-	-	368756.8125	-	-	368756.8125	-
KPPLLNNADSVQAK		A0A024R3T8	0	-	-	1	-	-	14.6003	-	-	0.05	-	-		-	-		-	-
SGFSPVR		A0A494C0J7	-	0	0	-	1	1	-	14.4925	14.6085	-	-2.06	0.58	-	2349285	979451.75	-	2349285	979451.75
ISSLLEEQFQQGK		Q5JR94	0	-	-	1	-	-	21.6812	-	-	2.27	-	-		-	-		-	-
DLPEHAVLK		Q00839	0	-	0	1	-	1	15.4760	-	15.6235	-0.04	-	1.15	1755602.5	-	788904.25	1755602.5	-	788904.25
YADELAK		B8ZZD4	-	-	0	-	-	1	-	-	12.9514	-	-	0.66	-	-	809154	-	-	809154
EVSFQSTGESEWK		A8K651	-	0	-	-	1	-	-	18.5945	-	-	-3.84	-	-		-	-		-
NIYSEELR		A0A6Q8PFJ0	-	0	0	-	1	1	-	16.2118	16.3130	-	1.22	1.12	-		451553.78125	-		451553.78125
VLADPSDDTK		Q15149	-	0	-	-	1	-	-	12.8607	-	-	1.92	-	-	858784.625	-	-	858784.625	-
SIPTLISR		A0A0S2Z404	-	0	-	-	1	-	-	20.4853	-	-	-6.11	-	-		-	-		-
CCTESLVNR	2xCarbamidomethyl [C1; C2]	B4DPP6	0	0	0	2	1	2	13.5828	13.6387	13.6777	0.50	-3.56	1.14	25293132	5022009	9404035	25293132	5022009	9404035
VLDPFTIKPLDR		P29401	0	0	0	1	1	1	24.8611	24.9178	25.0219	1.33	-0.41	2.18	1506547	683051.5625	383542.875	1506547	683051.5625	383542.875
YEDEISK		Q6KB66	-	0	0	-	1	1	-	11.6677	11.6800	-	-8.32	-6.40	-	258759.234375		-	258759.234375
RLQLFPR		Q5T749	-	-	1	-	-	1	-	-	18.7557	-	-	0.84	-	-		-	-
GADSELSTVPSVTK		P46087	0	-	-	1	-	-	17.5105	-	-	0.14	-	-	239461200	-	-	239461200	-	-
NSTFSEIFK		P29401	0	0	-	1	1	-	22.8310	22.9130	-	-1.25	-4.85	-			-			-
LEQEIATYR		P02533; P13646; Q04695; P08779	-	0	-	-	1	-	-	15.4019	-	-	-1.53	-	-	32354748	-	-	32354748	-
ATAVMPDGQFK		Q06830	-	0	-	-	1	-	-	17.2528	-	-	-4.93	-	-	881988.5	-	-	881988.5	-
VGSEIER		A0A087X0X3	0	-	-	1	-	-	10.9418	-	-	0.48	-	-		-	-		-	-
FSVVSDK		Q9Y5B9	0	-	-	1	-	-	14.9018	-	-	-0.41	-	-	1145705.625	-	-	1145705.625	-	-
LPVDIAYK		P15924	0	-	-	1	-	-	20.1389	-	-	-0.80	-	-	4402279	-	-	4402279	-	-
DAQIFIQK		P04040	0	-	-	1	-	-	18.6768	-	-	5.86	-	-	1319973	-	-	1319973	-	-
NFAIGYYLK		A8K132	0	-	0	1	-	1	25.0901	-	25.2915	0.33	-	1.62		-			-
LQLELSK		A0A6Q8PFJ0	-	0	-	-	1	-	-	18.9243	-	-	-3.67	-	-		-	-		-
GSLGQGTAPVLPGK		E7ETY2	-	-	0	-	-	1	-	-	18.1260	-	-	1.01	-	-		-	-
AALSLPAK		A0A0A0MRM9	-	0	-	-	1	-	-	16.7333	-	-	-3.46	-	-		-	-		-
VEAQVYILSK		A0A384ME17	-	0	0	-	1	1	-	20.7183	20.7853	-	2.03	-1.76	-		1527346.25	-		1527346.25
YKEETIEK		P61254	1	-	-	1	-	-	10.4238	-	-	-1.22	-	-		-	-		-	-
VAHSDKPGSTSTASFR		Q9P0L0	-	0	-	-	1	-	-	10.7130	-	-	-5.00	-	-		-	-		-
ITESEEVVSR		A0A6Q8PFJ0	0	0	0	1	1	1	13.5184	13.5199	13.5947	0.96	1.76	0.25
DIEDVFYK		J3KTL2	-	0	-	-	1	-	-	23.1596	-	-	0.90	-	-		-	-		-
GATPAPPGK		E7ETY2	-	-	0	-	-	1	-	-	10.8510	-	-	-1.74	-	-		-	-
EDSQRPGAHLTVK		A0A024RAZ7	-	0	0	-	1	1	-	11.2964	11.3437	-	1.88	1.28	-	1673120.125		-	1673120.125
LRAEIDNVKK		B4E1T1; P13647	-	2	-	-	1	-	-	11.3692	-	-	3.12	-	-	9796962	-	-	9796962	-
RPAVWLNAGIHSR		A4D1M3	0	-	-	1	-	-	16.3143	-	-	-0.13	-	-		-	-		-	-
LVSLIGSK		V9HW55	0	0	-	1	1	-	19.4212	19.4764	-	-4.13	-1.94	-	474877.09375		-	474877.09375		-
VPQIAFVITGGK		D9ZGF2	-	0	-	-	1	-	-	26.0577	-	-	0.85	-	-		-	-		-
KEMQVTEAPVTQEAVNGHGALEVDMALGSPEMDVRK		A8K818	-	2	-	-	1	-	-	24.0832	-	-	-7.65	-	-	6733995	-	-	6733995	-
DLGLSESGEDVNAAILDESGKK		A0A499FI48	-	1	-	-	1	-	-	22.4911	-	-	1.17	-	-	5079176	-	-	5079176	-
YRPGTVALR		K7ES00	0	-	-	1	-	-	13.8652	-	-	2.30	-	-		-	-		-	-
AETECQNTEYQQLLDIK	1xCarbamidomethyl [C5]	P13645	0	0	-	1	1	-	23.6173	23.6646	-	2.91	4.24	-	18891980	16141022	-	18891980	16141022	-
YYTSASGDEMVSLK		K9JA46	-	0	-	-	1	-	-	18.9762	-	-	3.99	-	-		-	-		-
VSTLPAITLK		A0A1B0GU03	0	-	0	1	-	1	23.1501	-	23.3635	-0.65	-	-0.68	2356945.75	-	712860.4375	2356945.75	-	712860.4375
GFSASSAR		B4DKV4	-	-	0	-	-	1	-	-	11.1729	-	-	-3.71	-	-		-	-
KIVDQIRPDR		Q59F66	-	1	-	-	1	-	-	12.8362	-	-	0.94	-	-	234712.453125	-	-	234712.453125	-
SLLEGEGSSGGGGR		P13645	0	0	0	2	2	1	14.3481	14.3042	14.4166	-3.57	-5.54	-2.65	239555760	399805952	191089696	239555760	399805952	191089696
AIYSFCSQICDPR	2xCarbamidomethyl [C6; C10]	Q9HCS7	-	0	-	-	1	-	-	14.2538	-	-	0.74	-	-		-	-		-
LGGGLGGTR		A0A024QZD5	-	-	0	-	-	1	-	-	13.1664	-	-	-1.04	-	-	509357.9375	-	-	509357.9375
VQTEVLQK		H7C2Q8	0	-	0	1	-	1	13.5403	-	13.6797	-0.64	-	1.59	931671.5625	-		931671.5625	-
EVFGDDSEISK		B2R791	-	-	0	-	-	1	-	-	16.4035	-	-	4.78	-	-	338096.65625	-	-	338096.65625
VDYFIASK		Q99442	-	0	-	-	1	-	-	19.2225	-	-	1.86	-	-	483827.1875	-	-	483827.1875	-
VQSGSESVIQEYVDLR		Q15149	0	-	-	1	-	-	25.2762	-	-	-6.80	-	-	466596.34375	-	-	466596.34375	-	-
GGSGGSHGGGSGFGGESGGSYGGGEEASGSGGGYGGGSGK		P35527	0	0	0	2	1	2	12.9855	13.0940	13.0961	0.03	1.05	-0.44	50009836	48049016	18309614	50009836	48049016	18309614
AFAAQEDLEK		A0A2R8Y5S7	0	-	-	1	-	-	15.5405	-	-	0.12	-	-	1500545.875	-	-	1500545.875	-	-
VVLIGGKPDR		Q5EC54	0	0	0	1	1	1	14.7059	14.7302	14.8246	-1.39	-2.26	-2.02	3963899.75			3963899.75
LEQGGTADGLR		O43290	-	-	0	-	-	1	-	-	13.1607	-	-	1.81	-	-	174904.484375	-	-	174904.484375
SPAIAAVGPIK		A8K1E9	0	-	0	1	-	1	19.5095	-	19.6811	1.09	-	1.04		-	189449.65625		-	189449.65625
TSYAQHQQVR		A8K4W0	0	-	0	1	-	1	9.6594	-	9.7531	0.36	-	-0.73	267222.21875	-		267222.21875	-
APGAGLGQDR		P50402	-	0	-	-	1	-	-	11.8924	-	-	-0.33	-	-	248105.6875	-	-	248105.6875	-
DVPAYSQDTFK		P04843	-	0	0	-	1	1	-	17.6133	17.6758	-	0.25	-2.21	-	1369514.875	240654.53125	-	1369514.875	240654.53125
EMQPTHPIR		E7EX29	-	0	-	-	1	-	-	11.6594	-	-	1.29	-	-		-	-		-
IQTLTSSVR		H0Y4R2	-	0	-	-	1	-	-	15.0809	-	-	-2.53	-	-		-	-		-
YLQEIYNSNNQK		C9JC84	0	-	0	1	-	1	16.0223	-	16.1142	-0.96	-	0.47	1796723.5	-	543535.1875	1796723.5	-	543535.1875
ASTPYIEK		B4DU42	0	-	-	1	-	-	13.7563	-	-	-0.45	-	-	566449.3125	-	-	566449.3125	-	-
VAVIQFSDDPK		D9ZGF2	-	0	-	-	1	-	-	20.5180	-	-	3.00	-	-		-	-		-
NTLTQTTENLR		P15924	0	0	0	1	1	1	15.5984	15.6456	15.7264	2.58	2.48	1.73		801687.125			801687.125
QLDSIVGER		B2R853; A0A0S2Z428; P13647	0	-	-	1	-	-	23.9568	-	-	0.84	-	-	458169.21875	-	-	458169.21875	-	-
NIGDLLSSSIDR		Q70UQ0	-	0	-	-	1	-	-	25.2123	-	-	2.47	-	-	534842	-	-	534842	-
ALEFVAR		D9ZGF2	-	0	-	-	1	-	-	18.8645	-	-	-1.72	-	-	510328.96875	-	-	510328.96875	-
TLQEVTQLSQEAQR		H0YFD6	0	-	-	1	-	-	19.0305	-	-	9.30	-	-		-	-		-	-
VGDFVATDLDTGRPSTTVR		Q02413	0	0	0	1	1	1	19.4700	19.5337	19.6106	2.29	2.04	1.18	8145603.5	5714550.5		8145603.5	5714550.5
GVGIISEGNETVEDIAAR		P05023	0	-	-	1	-	-	23.2202	-	-	5.57	-	-		-	-		-	-
IGFSGPK		Q09666	-	0	-	-	1	-	-	15.1811	-	-	-1.53	-	-	681678.75	-	-	681678.75	-
QTVEADVNGLR		P08779	0	0	0	1	1	1	16.0015	16.0385	16.1152	0.91	1.80	2.31	4695658.5			4695658.5
VDFSITK		B2RDQ3	0	-	-	1	-	-	18.3433	-	-	1.61	-	-	790783.625	-	-	790783.625	-	-
IANPVEGSTDR		A0A384N6B9	0	0	-	1	1	-	14.0780	14.0419	-	2.60	-0.50	-			-			-
LNKDQWEER		P26038	1	-	1	1	-	1	12.3770	-	12.5358	-1.49	-	-2.00	1572769.125	-		1572769.125	-
SDPVVSYR		P13639	-	0	-	-	1	-	-	14.3681	-	-	-7.86	-	-		-	-		-
YKYPEGSDQER		A0A494C0J7	1	-	-	1	-	-	11.0547	-	-	-8.32	-	-		-	-		-	-
SPPGQVTEAVK		P15121	0	0	0	1	1	1	13.7764	13.7364	13.8531	-0.25	1.22	-0.32	1839687.875	2475478.25	611069.875	1839687.875	2475478.25	611069.875
LMVALAK	1xOxidation [M2]	A6NMY6	-	-	0	-	-	1	-	-	16.9092	-	-	-2.08	-	-		-	-
QVDQLTNDK		V9HWE1	0	-	-	1	-	-	11.8889	-	-	-1.12	-	-	2238328.25	-	-	2238328.25	-	-
QITQSALLAEAR		P78527	0	-	-	1	-	-	19.7758	-	-	-2.49	-	-		-	-		-	-
MTLDDFR		P35527	0	0	-	2	1	-	20.4886	20.5017	-	1.68	0.56	-	159068080	132949936	-	159068080	132949936	-
QVHPDTGISSK		B4DR52	0	0	0	1	1	1	10.6590	10.7631	10.7252	-3.12	-0.23	-2.42		1251004.75	6030415.5		1251004.75	6030415.5
AEAESWYQTK		B2R853; P04259; A0A0S2Z428	-	0	-	-	1	-	-	15.5038	-	-	2.16	-	-	8180962.5	-	-	8180962.5	-
HGSGSGHSSSYGQHGSGSGWSSSSGR		Q86YZ3	0	0	0	1	1	2	9.7821	10.0150	9.8986	2.20	1.34	0.96		3290249.75			3290249.75
LLETECPQYIR	1xCarbamidomethyl [C6]	P05109	0	0	-	1	1	-	18.8775	18.9202	-	3.94	3.84	-			-			-
LPTGQISGPEIK		Q09666	0	-	-	1	-	-	18.4729	-	-	-0.87	-	-	1174002.625	-	-	1174002.625	-	-
TGPAAAQVQVGK		Q13428	0	-	-	1	-	-	13.8225	-	-	-3.48	-	-		-	-		-	-
YSQLVVETIR		Q92522	0	-	0	1	-	1	20.7360	-	20.8985	-4.36	-	-2.29		-			-
KLDEAVAEAHLGK		P23526	-	1	-	-	1	-	-	14.4157	-	-	2.46	-	-		-	-		-
YESLTDPSK		K9JA46; A0A024RD80	0	-	-	1	-	-	13.9023	-	-	-1.42	-	-	3496228	-	-	3496228	-	-
IIEVGDTPK		B4DR61	-	0	-	-	1	-	-	15.6727	-	-	-0.29	-	-	2488897.75	-	-	2488897.75	-
LLEGEECR	1xCarbamidomethyl [C7]	P35908; B2R853; P04259; A0A0S2Z428; Q8N1N4; P13647	0	-	-	1	-	-	12.9976	-	-	-2.40	-	-	26866284	-	-	26866284	-	-
GATLALTQVTPQDER		A8K6A6	-	0	-	-	1	-	-	20.3739	-	-	3.41	-	-		-	-		-
VSVELTNSLFK		A0A024R1X8	0	0	0	1	1	1	24.9323	24.9928	25.0803	0.34	-0.15	0.74	3032077	2635170.5	1165059.25	3032077	2635170.5	1165059.25
SVPTSTVFYPSDGVATEK		P29401	0	-	-	1	-	-	21.4164	-	-	-0.95	-	-		-	-		-	-
VLVMLAAQSR		B4DU42	0	-	-	1	-	-	21.7586	-	-	2.47	-	-		-	-		-	-
TIDDLKNQILNLTTDNANILLQIDNAR		P13645	1	1	1	1	1	1	26.6505	26.7238	26.6702	1.76	0.72	0.41
LRAEIDNVKK		P13647	2	-	2	1	-	1	11.3161	-	11.4102	-0.30	-	6.68	6685580	-		6685580	-
YEDEINKR		P35908; B4E1T1; Q0IIN1; B2R853; P04259; A0A0S2Z428; P05787; H6VRG1; P13647	-	1	-	-	2	-	-	10.8773	-	-	0.20	-	-	72816256.5	-	-	72816256.5	-
EAVQLVNTR		P54886	0	-	0	1	-	1	15.6048	-	15.7133	-0.15	-	3.05	5261181.5	-	955649.1875	5261181.5	-	955649.1875
YGTCIYQGR	1xCarbamidomethyl [C4]	P59665	-	0	0	-	1	1	-	14.5023	14.5864	-	-1.88	0.11	-	935878.75	721286.875	-	935878.75	721286.875
SQYEQLAEQNR		P13645	0	0	0	1	3	1	14.0482	13.8106	14.1011	-1.62	-5.58	-1.29	8494128	436168679		8494128	436168679
KGYSPTHREEEYGK		I0B0K7	2	2	2	1	1	1	9.6584	9.8280	9.7238	3.01	-0.01	-0.70			262480.875			262480.875
FASFIDKVR		P35908; Q0IIN1; P04259; A0A0S2Z428; B4DKV4; Q14CN4; P05787; P13647	-	-	1	-	-	1	-	-	19.1326	-	-	1.34	-	-	765951.5	-	-	765951.5
TIIPLISQCTPK	1xCarbamidomethyl [C9]	A0A024R4K3	0	-	-	1	-	-	24.9815	-	-	0.93	-	-	570053.75	-	-	570053.75	-	-
TQVVAGTNYYIK		P01040	-	0	-	-	1	-	-	18.2533	-	-	-0.27	-	-		-	-		-
IQQNTFTR		P21333; Q14315	-	0	-	-	1	-	-	13.1675	-	-	-0.55	-	-	808949.9375	-	-	808949.9375	-
TEWLDGK		A8K486	-	0	-	-	1	-	-	16.5625	-	-	1.96	-	-	721200.75	-	-	721200.75	-
IGLVRPGTALELLEAQAATGFIVDPVSNLR		P15924	0	0	0	1	1	1	26.7770	26.8029	26.7822	1.49	-1.14	4.76
DDIENMVK		A0A384P5G6	0	-	-	1	-	-	17.4708	-	-	-3.13	-	-		-	-		-	-
LGSVEAPK		P46087	0	-	-	1	-	-	13.0893	-	-	-0.17	-	-	1482845.125	-	-	1482845.125	-	-
IDTIEIITDR		P22626	0	0	0	1	1	1	23.5813	23.6577	23.7394	0.21	1.94	0.76	5015246	2775898	1680655.75	5015246	2775898	1680655.75
LAQLEAALQQAK		Q6KB66	0	-	-	1	-	-	21.0103	-	-	-0.86	-	-		-	-		-	-
TLLEGEESR		H6VRG1	0	0	0	2	2	2	14.5358	14.5575	14.6438	7.13	0.48	-0.01	959842944	1029482630.40625	488082080	959842944	1029482630.40625	488082080
SQHGESESIVHER		Q5D862	-	-	0	-	-	1	-	-	10.4191	-	-	3.09	-	-		-	-
DSYGGPPR		P38159	-	0	-	-	1	-	-	11.5907	-	-	-3.16	-	-	315646.28125	-	-	315646.28125	-
LQAEEVAQQK		Q15149	-	0	-	-	1	-	-	12.8717	-	-	-0.75	-	-	245290.40625	-	-	245290.40625	-
VAAEDWK		Q6N092	-	0	-	-	1	-	-	13.9133	-	-	-4.29	-	-		-	-		-
RKPDTIEVQQMK		B2R6J2; P26038	-	-	1	-	-	1	-	-	12.8035	-	-	0.84	-	-		-	-
KDAEEWFFTK		P02533	-	1	1	-	1	1	-	21.8039	21.9384	-	2.30	-0.38	-	690872.3125		-	690872.3125
TDYTLSIANR		Q96P63	-	0	0	-	1	1	-	18.8207	18.8958	-	2.04	-0.13	-	2181372.75	854956.6875	-	2181372.75	854956.6875
DTQLHLDDAIR		Q9UKX2	0	-	-	3	-	-	19.7033	-	-	-8.09	-	-		-	-		-	-
ILFLDPSGK		O95881	-	0	-	-	1	-	-	25.4800	-	-	1.23	-	-		-	-		-
LEGVDPEHQSVYCVLTVAEVCGYR	2xCarbamidomethyl [C13; C21]	Q96JM7	-	0	-	-	1	-	-	18.3497	-	-	7.82	-	-		-	-		-
GVNLPGAAVDLPAVSEK		A0A024R5Z9	0	0	0	1	1	1	24.9746	24.9942	25.1021	-1.50	-0.09	0.07
HSASQEGQDTIR		I0B0K7	-	0	-	-	1	-	-	10.0597	-	-	0.50	-	-		-	-		-
TQTILFYGR		Q96P63	-	0	-	-	1	-	-	22.0452	-	-	1.10	-	-	2206187.5	-	-	2206187.5	-
ISAVSVAER		Q08211	0	-	-	1	-	-	14.8637	-	-	2.20	-	-	910766.75	-	-	910766.75	-	-
HRPELIDYGK		A0A024R694	-	0	-	-	1	-	-	13.9203	-	-	-0.90	-	-	408960.625	-	-	408960.625	-
NLEPEWAAAASEVK		A0A384NPU5	-	0	-	-	1	-	-	22.9985	-	-	-5.47	-	-		-	-		-
DLSPDDPQVQK		Q15828	0	-	-	1	-	-	14.4969	-	-	-2.04	-	-		-	-		-	-
GQAFVIFK		B2R802	-	0	-	-	1	-	-	23.6734	-	-	1.60	-	-		-	-		-
DPVQEAWAEDVDLR		A0A024R5Z9	-	0	-	-	1	-	-	25.1208	-	-	-1.87	-	-	402701.71875	-	-	402701.71875	-
AIWAALQTQTSNAAK		Q9NYU2	-	0	-	-	1	-	-	22.4748	-	-	-0.34	-	-		-	-		-
LHVDPENFR		P02042; A0A481SHK9	-	0	-	-	1	-	-	16.2788	-	-	0.28	-	-		-	-		-
EQYGQYALAVR		Q02413	0	0	0	1	1	1	18.9835	19.0690	19.1197	1.68	3.04	4.75	3972253.5	4478073	1445895.5	3972253.5	4478073	1445895.5
TVSLLDENNVSSYLSK		P78527	0	-	0	1	-	1	25.0845	-	25.2086	-0.86	-	-0.37		-			-
YALPLVGHR		A0A499FI48	-	0	-	-	1	-	-	19.6188	-	-	3.30	-	-		-	-		-
RPCFSALEVDETYVPK	1xCarbamidomethyl [C3]	B4DPP6	0	-	-	1	-	-	21.8407	-	-	0.28	-	-		-	-		-	-
SVSLTGAPESVQK		A0A087WTP3	-	0	-	-	1	-	-	16.0302	-	-	1.17	-	-		-	-		-
HIYYITGETK		K9JA46	-	0	-	-	1	-	-	15.0373	-	-	-0.51	-	-		-	-		-
EAQNLSAMEIR		Q9NSE4	0	-	-	1	-	-	18.2739	-	-	-0.54	-	-	994104.6875	-	-	994104.6875	-	-
DYQELMNTK		H6VRG1	0	0	-	3	3	-	17.5229	17.5209	-	-0.39	-0.46	-	234827440	294684544	-	234827440	294684544	-
QLDNIVGER		P04259	0	-	0	1	-	1	16.3200	-	16.4448	-0.13	-	-1.90	3884333.25	-	2222537.5	3884333.25	-	2222537.5
FNFSGSK		Q09666	-	0	-	-	1	-	-	15.2114	-	-	0.04	-	-		-	-		-
THYQADIER		B2RBE0	-	0	-	-	1	-	-	11.5121	-	-	-1.73	-	-		-	-		-
LLALNSLYSPK		P78527	-	-	0	-	-	1	-	-	25.1723	-	-	3.66	-	-	266852.15625	-	-	266852.15625
LYGSAGPPPTGEEDTAEKDEL		V9HWB4	-	1	-	-	1	-	-	18.6533	-	-	1.33	-	-	1308260.625	-	-	1308260.625	-
LAVNMVPFPR		P68371	0	-	-	1	-	-	25.7247	-	-	-0.47	-	-		-	-		-	-
TMNNFLDR	1xOxidation [M2]	Q02413	0	0	-	1	1	-	15.7633	15.8045	-	-2.98	-8.40	-	1607797	5226629	-	1607797	5226629	-
KVPQVSTPTLVEVSR		B4DPP6	-	1	1	-	1	2	-	19.4617	19.5326	-	-0.04	2.38	-	3821871.75	61519574	-	3821871.75	61519574
TSQNSELNNMQDLVEDYKK		P35908	1	1	1	1	2	1	21.6415	21.6966	21.8038	-0.78	-1.97	0.22	51976564	66652118.25	23493828	51976564	66652118.25	23493828
EDSVKPGAHLTVK		P51991	-	0	-	-	1	-	-	12.6113	-	-	-0.91	-	-		-	-		-
EGEFVAQFK		Q05D08	-	0	-	-	1	-	-	19.6960	-	-	0.73	-	-		-	-		-
DGEEAGAYDGPR		H7BZJ3; V9HVY3	-	0	-	-	1	-	-	13.2026	-	-	0.16	-	-	2281793	-	-	2281793	-
VGEAAHALGNTGHEIGR		Q6E0U4	0	-	-	1	-	-	13.2352	-	-	-1.61	-	-		-	-		-	-
TEWLDGK		B2RXF3	0	-	-	1	-	-	16.5366	-	-	0.81	-	-		-	-		-	-
NTKHEISEMNR		P13647	1	-	-	1	-	-	10.0547	-	-	-1.92	-	-	998216.5	-	-	998216.5	-	-
ELTAPDENIPAK		P11387	0	-	0	1	-	1	16.3194	-	16.4805	0.87	-	1.55	3990938.25	-	1297397.875	3990938.25	-	1297397.875
GIAYIEFK		P19338	0	0	-	1	1	-	22.5533	22.6026	-	1.54	0.86	-	6578463	1417691	-	6578463	1417691	-
INFACSYPLDMK	1xCarbamidomethyl [C5]	X6RBG4	0	0	-	1	1	-	24.2868	24.3563	-	-2.37	-1.08	-			-			-
LFTPDVIR		P23368	-	0	-	-	1	-	-	22.6084	-	-	-1.79	-	-	399370	-	-	399370	-
LALQALTEK		A0A024RBH2	-	0	-	-	1	-	-	20.7908	-	-	-2.65	-	-	1563806.875	-	-	1563806.875	-
NYTDNELEK		P00367	0	0	0	1	1	1	13.2275	13.3017	13.3326	8.71	0.62	5.53	913777.875	786506.875	547419.5	913777.875	786506.875	547419.5
GGGGNFGPGPGSNFR		P22626	0	-	-	1	-	-	16.2864	-	-	0.03	-	-	3714682.75	-	-	3714682.75	-	-
ADEGISFR		B2R4P2	0	-	-	1	-	-	16.4302	-	-	4.43	-	-	2799989.25	-	-	2799989.25	-	-
LVEQYTK		A0A024R1K8	-	0	-	-	1	-	-	12.8092	-	-	-0.22	-	-	228648.359375	-	-	228648.359375	-
EFSIYMTK		A0A024R6W0	0	-	-	1	-	-	21.3029	-	-	-2.19	-	-		-	-		-	-
NEFGEIQGDK		P21980	-	0	-	-	1	-	-	15.3097	-	-	-0.51	-	-		-	-		-
LTGMAFR	1xOxidation [M4]	P04406	-	0	-	-	1	-	-	13.9255	-	-	-1.35	-	-	4115513.5	-	-	4115513.5	-
YVMGNNPADLLAVDSR		Q02413	0	-	0	1	-	1	25.6539	-	25.7896	1.44	-	-0.01		-			-
LAAVDATVNQVLASR		A0A384NPU5	-	0	-	-	1	-	-	24.4239	-	-	-1.63	-	-		-	-		-
GPSGPQGIR		A0A0S2Z3H5	0	0	0	1	1	1	11.7669	11.8420	11.8551	0.32	-0.47	-0.24	1384219.875	2230413	966046.5	1384219.875	2230413	966046.5
NEQDAYAINSYTR		A0A5F9ZHL1	0	0	0	1	1	1	16.6013	16.6428	16.7271	2.36	3.49	3.01
YPIEHGIITNWDDMEK		A8K3K1	0	0	0	1	1	1	22.0676	22.1046	22.1893	-0.45	-0.21	-3.36		1121955.875			1121955.875
LSVDYGK		F5H5D3	-	-	0	-	-	1	-	-	14.4805	-	-	-2.57	-	-	1598950.5	-	-	1598950.5
TIGIIGAPFSK		P05089	0	0	-	1	1	-	24.8715	24.9209	-	2.95	1.70	-	1559979.75	1259518.25	-	1559979.75	1259518.25	-
LSMFVLLPSHSK		Q96P63	0	0	0	1	1	1	25.7028	25.7584	25.8306	1.74	1.06	-0.56
AIYELAISQPR		Q9BZJ0	0	-	-	1	-	-	22.2667	-	-	2.72	-	-		-	-		-	-
SDSFENPVLQQHFR		B2RDN9	0	0	0	1	1	1	20.2212	20.2679	20.4159	-2.05	-3.31	3.02
LLEYDTVTR		Q9HDC9	-	0	-	-	1	-	-	17.9823	-	-	1.26	-	-	6685397	-	-	6685397	-
NLLSVAYK		B3KNB4; E7EX29; G9K388	-	0	-	-	1	-	-	20.4434	-	-	0.98	-	-	10478083	-	-	10478083	-
NLLSVAYK		P31947; E7EX29	-	-	0	-	-	1	-	-	20.5651	-	-	0.33	-	-	2951707.25	-	-	2951707.25
FDQLLAEEK		A0A024R1N1	-	0	-	-	1	-	-	18.4155	-	-	0.61	-	-	753668.8125	-	-	753668.8125	-
TDDEVVQREEEAIQLDGLNASQIR		V9HWP2	-	1	-	-	1	-	-	24.3229	-	-	5.18	-	-		-	-		-
SFANEEGEAQK		A0A140T9T7	-	0	-	-	1	-	-	11.6813	-	-	0.53	-	-		-	-		-
LLCGLLAER	1xCarbamidomethyl [C3]	I4AY87	-	0	-	-	1	-	-	23.4085	-	-	-3.60	-	-		-	-		-
EEAENTLQSFR		V9HWE1	0	-	0	1	-	1	17.2859	-	17.4194	-3.94	-	-1.42		-	1568360.625		-	1568360.625
GEAAAERPGEAAVASSPSK		P29966	-	0	-	-	1	-	-	11.9546	-	-	1.50	-	-		-	-		-
QLLLTADDR		J3KPS3	0	-	-	1	-	-	19.1263	-	-	-0.70	-	-		-	-		-	-
VLGYIQLGQK		A0A384MTJ7	0	0	-	1	1	-	21.7844	21.8692	-	2.23	-0.17	-	884077.375		-	884077.375		-
DLGEELEALK		A0A024R1N1	-	0	-	-	1	-	-	25.1302	-	-	-1.27	-	-		-	-		-
LIINSLYK		V9HWP2	0	0	-	1	1	-	22.1011	22.1520	-	0.68	0.15	-	549067.125		-	549067.125		-
ILTATVDNANVLLQIDNAR		P02533	0	0	0	1	1	1	26.0738	26.0970	26.0942	-0.64	-1.17	0.75	3714401.5			3714401.5
VSLAGACGVGGYGSR	1xCarbamidomethyl [C7]	P13647	0	0	0	2	1	1	17.3961	17.4661	17.5353	0.38	0.05	-2.93	4697475.5			4697475.5
SGDSEVYQLGDVSQK		B7Z268	-	-	0	-	-	1	-	-	18.2360	-	-	-0.37	-	-		-	-
AGLLTEEIR		A8K2U0	-	0	-	-	1	-	-	20.3417	-	-	-0.06	-	-	364153.40625	-	-	364153.40625	-
GISAGAVQTAGK		P46087	0	-	0	1	-	1	13.4828	-	13.6050	2.96	-	4.18	773846.6875	-		773846.6875	-
LVQAFQFTDK		B2R4P2	0	-	0	2	-	2	21.8876	-	22.0345	-1.84	-	-6.16	1535336.625	-		1535336.625	-
SQIHDIVLVGGSTR		V9HW22	-	0	-	-	1	-	-	18.6129	-	-	-0.29	-	-	927295.8125	-	-	927295.8125	-
GAFGKPQGTVAR		P27635	-	0	-	-	1	-	-	12.0001	-	-	0.98	-	-	503650.3125	-	-	503650.3125	-
WELLQQVDTSTR		H6VRG1	0	0	0	3	3	4	24.4126	24.1173	24.2460	-5.46	-2.10	-0.67	612409536	448231616	2016077.25	612409536	448231616	2016077.25
SDLEMQYETLQEELMALK		P35527	0	0	0	1	1	1	26.6431	26.6900	26.6287	0.26	0.99	0.76
FVVQNVSAQK		A0A024RDS1	-	0	-	-	1	-	-	15.5986	-	-	3.31	-	-		-	-		-
SYELPDGQVITIGNER		A8K3K1; P60709	0	0	0	2	1	1	24.8188	24.6981	24.8375	3.78	1.38	-0.85	9774908	7075858.5	3889101	9774908	7075858.5	3889101
AYTNFDAER		A6NMY6	0	-	-	1	-	-	14.6773	-	-	1.25	-	-	3340331	-	-	3340331	-	-
GVVEVTHDLQK		P50454	-	0	-	-	1	-	-	14.8331	-	-	1.99	-	-	1754657.75	-	-	1754657.75	-
ETPSQENGPTAK		B2R665	0	-	-	1	-	-	10.0654	-	-	-1.24	-	-		-	-		-	-
VTGTLETK		A0A024QZN9	-	0	-	-	1	-	-	11.4093	-	-	0.64	-	-	990882.75	-	-	990882.75	-
ALTSELANAR		P26038	-	-	0	-	-	1	-	-	16.1487	-	-	-0.55	-	-	3241028.25	-	-	3241028.25
KKELEEIVQPIISK		V9HWB4	-	2	-	-	1	-	-	19.5782	-	-	-1.01	-	-		-	-		-
AGLVDDFEK		O75947	-	0	-	-	1	-	-	19.5577	-	-	1.46	-	-		-	-		-
ATGPPVSELITK		P16401	0	-	0	1	-	1	21.2504	-	21.3864	-5.15	-	-1.27	47413616	-	26773588	47413616	-	26773588
EEEEEAQIIQR		Q9NQZ2	0	-	-	1	-	-	15.2303	-	-	0.02	-	-		-	-		-	-
GYGFGLIK		A0A1L1UHR1	-	0	-	-	1	-	-	22.9682	-	-	-1.06	-	-	2167481.25	-	-	2167481.25	-
HGGGGGGFGGGGFGSR		P35908	0	0	-	1	1	-	13.6415	13.6370	-	-1.61	-1.18	-	110938024	131036304	-	110938024	131036304	-
AEGPDVAVDLPK		Q09666	-	0	-	-	1	-	-	20.3247	-	-	-1.45	-	-	716970.3125	-	-	716970.3125	-
GASGTFQLK		Q5SSJ5	0	-	0	1	-	1	15.9554	-	16.1223	-0.20	-	-0.49		-	338015.84375		-	338015.84375
AQYEDIAQK		H6VRG1	0	0	0	2	3	2	13.4310	11.2212	13.5485	-1.28	1.73	0.65	782280384	711784.1875	329171808	782280384	711784.1875	329171808
NLPLADQGSSHHITVK		P15924	0	0	-	1	2	-	14.8688	14.9523	-	-0.34	-1.26	-			-			-
GADVWFK		P05109	-	-	0	-	-	1	-	-	20.7899	-	-	-0.25	-	-		-	-
RKPDTIEVQQMK		A0A2R8Y5S7; J7M2B1; P26038	-	1	-	-	1	-	-	12.7741	-	-	-3.43	-	-	1428471.625	-	-	1428471.625	-
LMVALAK		A6NMY6	0	-	-	1	-	-	19.1887	-	-	-1.88	-	-	778287.375	-	-	778287.375	-	-
VGDVYIPR		Q9BRL6	0	-	-	1	-	-	17.9924	-	-	0.14	-	-	1367574.125	-	-	1367574.125	-	-
DNLEWLAR		A0A087WW66	-	0	-	-	1	-	-	23.3484	-	-	0.49	-	-	219116.234375	-	-	219116.234375	-
YVSSLTEEISK		B2R774	-	0	-	-	1	-	-	18.6439	-	-	-1.01	-	-		-	-		-
IKGDVPSVGLEGPDVDLQGPEAK		Q09666	-	1	-	-	1	-	-	21.9512	-	-	0.06	-	-		-	-		-
YLDGLTAER		P35908	0	0	0	4	2	2	16.3731	18.3301	16.4999	2.07	4.23	6.19	3132346	307615687.0625	1126121.625	3132346	307615687.0625	1126121.625
LVLLGESAVGK		A0A024R1U4	-	0	-	-	1	-	-	22.3860	-	-	0.98	-	-		-	-		-
VDPEIQNVK		P35908	0	0	0	1	2	1	14.4785	14.4550	14.5747	1.67	1.76	1.83	383118240	287382944	94142984	383118240	287382944	94142984
YGPPPSYPNLK		Q13435	-	-	0	-	-	1	-	-	17.9799	-	-	-2.09	-	-		-	-
VTMQNLNDR	1xOxidation [M3]	P02533; P13645; Q7Z3Y8; P08779	-	-	0	-	-	8	-	-	10.7511	-	-	-1.39	-	-	37853844.3125	-	-	37853844.3125
NISFNDKK		A0A2R8Y5S7; J7M2B1; P26038	-	1	-	-	1	-	-	12.1752	-	-	0.43	-	-		-	-		-
LQQNQSWTVK		Q6ZVX7	-	0	0	-	1	1	-	15.2758	15.3647	-	-1.91	-0.77	-	1452466.375		-	1452466.375
VQEQELTR		P15924	0	-	-	1	-	-	11.8553	-	-	2.44	-	-	2235151.75	-	-	2235151.75	-	-
NHEEEMLALR		P08779	0	-	0	1	-	1	16.6987	-	16.8731	1.56	-	6.21		-	573799.875		-	573799.875
NPEPELLVR		B4DJ30	0	0	-	1	1	-	20.0299	20.1390	-	-0.69	-0.58	-	429143.03125	4745749.5	-	429143.03125	4745749.5	-
GSSGGGCFGGSSGGYGGLGGFGGGSFR	1xCarbamidomethyl [C7]	P13645	0	0	0	2	1	1	23.2054	23.2720	23.3627	3.50	1.39	-1.24	15874661	1745302.5		15874661	1745302.5
VHTECCHGDLLECADDR	3xCarbamidomethyl [C5; C6; C13]	B4DPP6	-	0	0	-	1	1	-	14.0907	14.1927	-	-4.66	-2.15	-			-
AATLAQELEK		A0A384MR33	0	-	-	1	-	-	18.0480	-	-	2.79	-	-	768572.4375	-	-	768572.4375	-	-
DVDAAYMNK		B2R853; P04259; A0A0S2Z428; Q14CN4; P13647	-	-	0	-	-	1	-	-	14.5395	-	-	0.50	-	-	6208292	-	-	6208292
LEGLGSSEADQDGLASTVR		A0A024RBH2	-	0	-	-	1	-	-	19.9215	-	-	-0.36	-	-		-	-		-
VAVVAGYGDVGK		P23526	0	0	-	1	1	-	17.2697	17.3206	-	-1.04	-0.52	-			-			-
EMAIPVLEAR		P54886	0	-	-	1	-	-	25.1189	-	-	0.57	-	-		-	-		-	-
DVDFELIK		V9HW37	-	0	-	-	1	-	-	25.0525	-	-	1.07	-	-	303763.0625	-	-	303763.0625	-
MIKPFFHSLSEK	1xOxidation [M1]	P10599	-	0	-	-	1	-	-	17.3006	-	-	-2.97	-	-		-	-		-
VHEELR		B4DJ30	-	0	-	-	1	-	-	10.0360	-	-	-0.90	-	-		-	-		-
SEDFGVNEDLADSDAR		P04083	0	-	-	1	-	-	19.1605	-	-	-0.45	-	-		-	-		-	-
VFSGLVSTGLK		P13639	0	0	0	1	1	1	22.2359	22.2680	22.3876	1.53	1.20	1.21	1245961.625	1686886.125		1245961.625	1686886.125
VLYDAEISQIHQSVTDTNVILSMDNSR		P35908	0	0	0	1	1	1	25.9125	25.9354	25.9249	-0.25	0.10	0.66
LNSLAIGLR		P54886	0	-	0	1	-	1	21.8200	-	22.0433	-0.21	-	0.20		-			-
ITFDVAPSR		A0A087X117	-	0	-	-	1	-	-	19.9280	-	-	-3.13	-	-		-	-		-
VQISQLHQEIQR		Q8N1N4	0	0	0	1	1	1	15.6351	15.7116	15.7659	-6.80	-3.28	1.52	2875447.5			2875447.5
EQYNMLGGK	1xOxidation [M5]	Q02413	-	-	0	-	-	1	-	-	12.4810	-	-	-3.21	-	-	506974.59375	-	-	506974.59375
SLDLDSIIAEVK		H6VRG1	0	0	0	2	2	3	26.4793	26.5813	26.4667	-1.42	-3.09	-0.69	73914866	79718143.5	42358504	73914866	79718143.5	42358504
EIETLVEEK		Q32P28	-	0	-	-	1	-	-	17.5397	-	-	-0.27	-	-		-	-		-
DDIENMVK		Q8N1C8	-	0	-	-	1	-	-	17.5044	-	-	-3.58	-	-		-	-		-
RQQEVETELK		A0A024QZD5	1	-	-	1	-	-	11.7293	-	-	1.78	-	-	619924.5	-	-	619924.5	-	-
GQTLVVQFTVK		V9HW88	0	0	0	1	1	1	23.5583	23.5496	23.7129	3.28	1.70	-0.38		3597246.75			3597246.75
LEGSGLQRPK		A8K5N5	0	0	0	1	1	1	11.2162	11.2365	11.2799	-2.49	-3.12	-2.59		628098.25			628098.25
MFLSFPTTK		A0A1K0GXZ1	-	0	-	-	1	-	-	25.6044	-	-	2.28	-	-		-	-		-
ISEIEDAAFLAR		O75477	0	0	-	1	1	-	23.8868	23.9265	-	6.99	-0.17	-		768054.8125	-		768054.8125	-
LDPAVQQLK		Q6KB66	0	-	-	1	-	-	16.2051	-	-	0.31	-	-		-	-		-	-
SSSSGSVGESSSK		P13645	-	0	-	-	1	-	-	8.9499	-	-	3.96	-	-		-	-		-
EVPAVPETLK		A0A024R814	-	0	-	-	1	-	-	18.9682	-	-	-2.59	-	-	1401984.75	-	-	1401984.75	-
SPYQEFTDHLVK		P15880	-	0	-	-	1	-	-	20.4006	-	-	-0.44	-	-		-	-		-
LLEGEDAHLSSSQFSSGSQSSR		P02533	0	0	0	1	1	1	16.4914	16.5222	16.5923	2.08	3.46	1.28	17359086	12034199	7369639.5	17359086	12034199	7369639.5
YEVTSGGGGTSR		P15924	0	0	0	1	1	1	11.1169	11.1216	11.1701	-4.48	-3.71	-3.62	2763773		961611.3125	2763773		961611.3125
EAQELSQNSAIK		Q9NR30	-	-	0	-	-	1	-	-	13.7925	-	-	1.79	-	-	627509.625	-	-	627509.625
WEYENELSK		P15924	-	0	-	-	1	-	-	17.9590	-	-	-3.01	-	-		-	-		-
QLLEELER		Q9NWB6	0	-	-	1	-	-	20.6163	-	-	1.27	-	-	1858465.125	-	-	1858465.125	-	-
VSQGQLVVMQPEK		A0A499FI48	-	0	-	-	1	-	-	18.5782	-	-	-0.52	-	-		-	-		-
GTISAPGK		Q13428	0	-	-	1	-	-	11.2104	-	-	-3.24	-	-	1315733.75	-	-	1315733.75	-	-
KLNVTEQEK		P06733	1	1	1	2	1	1	10.5166	10.5566	10.5644	-0.86	-1.90	-1.08		4307442	781034.9375		4307442	781034.9375
VDPVNFK		A0A1K0GXZ1	-	-	0	-	-	1	-	-	16.4096	-	-	-1.36	-	-	19260794	-	-	19260794
RKPDTIEVQQMK	1xOxidation [M11]	A0A2R8Y5S7; B2R6J2; P26038	1	-	-	1	-	-	10.5631	-	-	-0.96	-	-	2805438.25	-	-	2805438.25	-	-
DPTAEQFQEELEK		A9UFC0	0	-	0	1	-	1	21.1726	-	21.2372	1.04	-	-4.55		-			-
QEIAEINR		B2R853; P04259; A0A0S2Z428; B4DKV4	-	-	0	-	-	1	-	-	14.1724	-	-	0.16	-	-	6965599	-	-	6965599
TLGDFAAEYAK		A0A024R3T8	0	-	-	1	-	-	20.9562	-	-	-4.28	-	-	24655780	-	-	24655780	-	-
ALEEANADLEQK		Q7Z3Y8	-	-	0	-	-	1	-	-	14.6152	-	-	1.28	-	-	1630750.75	-	-	1630750.75
SQILSVK		Q6KB66	-	0	-	-	1	-	-	15.5872	-	-	2.07	-	-		-	-		-
LNILDTLSK		Q59EG8	-	0	-	-	1	-	-	25.4860	-	-	2.19	-	-	218437.375	-	-	218437.375	-
DVDAAYMNK	1xOxidation [M7]	B2R853; P04259; A0A0S2Z428; P13647	0	-	-	1	-	-	12.2400	-	-	-0.90	-	-		-	-		-	-
VLGDVIEVHGK		C3VMY8	-	0	-	-	1	-	-	17.4002	-	-	-3.37	-	-		-	-		-
AGIALNDNFVK		O14556	-	-	0	-	-	1	-	-	21.6526	-	-	0.80	-	-		-	-
AEAGEQPGTAER		P56182	-	-	0	-	-	1	-	-	10.1364	-	-	0.46	-	-		-	-
NIIHGSDSVESAEK		P15531	-	0	-	-	1	-	-	13.0411	-	-	2.88	-	-		-	-		-
GAGSIAGASASPK		P15924	-	0	-	-	1	-	-	12.1076	-	-	-1.83	-	-		-	-		-
FAAFIDK		P78386	-	-	0	-	-	1	-	-	19.8952	-	-	3.85	-	-	265330.78125	-	-	265330.78125
YWVDYFK		A0A0A0MTJ9	-	0	-	-	1	-	-	24.8840	-	-	0.48	-	-	339741.40625	-	-	339741.40625	-
GEQALQDAWQK		Q0IIN1	0	0	-	1	1	-	17.0710	17.0985	-	0.13	-0.12	-	865098.1875		-	865098.1875		-
VVLDDKDYFLFR		A0A384N6A4	-	1	1	-	1	1	-	25.4739	25.5983	-	1.09	2.80	-			-
KDVDNAYMIK	1xOxidation [M8]	P35908	1	-	-	1	-	-	12.9861	-	-	-0.36	-	-	1697755	-	-	1697755	-	-
HYLFDVQR		A8K4W2	-	0	-	-	1	-	-	18.5810	-	-	3.46	-	-	604995.875	-	-	604995.875	-
VHLVGIDIFTGK		I3L504	0	0	-	1	1	-	25.7507	25.7846	-	0.18	1.72	-			-			-
VQVEYK		V9HW22	-	-	0	-	-	1	-	-	12.7511	-	-	0.29	-	-	390998.6875	-	-	390998.6875
ALTQPLGLLR		A0A024R4N0	-	0	-	-	1	-	-	25.0776	-	-	0.55	-	-		-	-		-
GSFSEQGINEFLR		A0A384NPU5	-	0	-	-	1	-	-	24.8065	-	-	-2.79	-	-		-	-		-
GSGTAEVELK		A0A024R5Z9	0	0	0	1	1	1	14.1241	14.0813	14.1809	-1.92	-0.94	-1.31	2181776.75	3321223	824349.375	2181776.75	3321223	824349.375
LFDFVNAK		Q08945	0	0	0	1	1	1	23.8255	23.9007	24.0426	-0.14	0.06	0.10
NKLEGLEDALQK		B2R853; P04259; A0A0S2Z428	1	1	-	1	1	-	18.5307	18.6067	-	-1.26	-0.60	-	3598796.75	4971080.5	-	3598796.75	4971080.5	-
SEADSDKNATILELR		P15924	-	1	1	-	1	1	-	19.0017	19.0963	-	3.30	5.55	-			-
NHEEEMLALR	1xOxidation [M6]	P08779	0	0	-	1	1	-	14.2050	14.1810	-	-1.49	2.09	-		629453.125	-		629453.125	-
TETVTSFR		P78527	0	-	-	1	-	-	14.7453	-	-	-5.71	-	-	1391372.625	-	-	1391372.625	-	-
SNLNSLDEQEGVK		A0A090N7V5	0	-	-	1	-	-	15.0104	-	-	2.47	-	-	650365.375	-	-	650365.375	-	-
DWVSVVTPAR		X6RBG4	-	0	0	-	1	1	-	23.4056	23.4858	-	0.99	0.95	-	737526.6875	491127.40625	-	737526.6875	491127.40625
IGFIEEVK		Q96P63	0	0	-	1	1	-	21.3887	21.4045	-	-0.66	-1.56	-	3597261.25	4451434.5	-	3597261.25	4451434.5	-
LAELEEALQK		P13647	0	-	0	2	-	1	20.0351	-	20.1867	-2.46	-	-2.52	32586766	-	19430674	32586766	-	19430674
LSYNTASNK		P49207	-	0	-	-	1	-	-	11.5652	-	-	2.04	-	-	213453.578125	-	-	213453.578125	-
LYGDLK		P31040	0	-	-	1	-	-	14.7804	-	-	-2.66	-	-	354449248	-	-	354449248	-	-
IPDPEAVKPDDWDEDAPAK		P27824	-	0	-	-	1	-	-	19.6330	-	-	-0.56	-	-		-	-		-
SLHTLFGDK		B4DPP6	0	-	0	1	-	1	17.3944	-	17.6120	-2.10	-	-3.35	2287541.5	-		2287541.5	-
VGAHAGEYGAEALER		A0A1K0GXZ1	0	0	0	2	1	2	14.7968	14.3892	14.4740	2.04	-5.61	-4.95	7788262	8089141.5	22433841.5	7788262	8089141.5	22433841.5
LGALTAEEIALK		Q13601	0	-	-	1	-	-	23.4938	-	-	-0.24	-	-		-	-		-	-
YYYDGKDYIEFNK		A0A140VK00	-	1	-	-	1	-	-	19.3252	-	-	1.58	-	-		-	-		-
ELEDLEVDGQK		Q08J23	-	-	0	-	-	1	-	-	17.5048	-	-	-3.08	-	-		-	-
DLEGSDIDTR		P55060	0	-	0	1	-	1	14.6149	-	14.6555	1.46	-	-0.40		-			-
AEAIVYK		P82933	0	-	-	1	-	-	14.1094	-	-	-2.13	-	-	453003.96875	-	-	453003.96875	-	-
LCQGLFFR	1xCarbamidomethyl [C2]	A0A494C039	-	0	-	-	1	-	-	23.7424	-	-	-0.15	-	-		-	-		-
ADVQSIIGLQR		B2R8R5	0	-	-	1	-	-	22.3854	-	-	0.39	-	-	997945.0625	-	-	997945.0625	-	-
AGLQFPVGR		P0C0S5; A0A0U1RRH7	-	-	0	-	-	1	-	-	21.4928	-	-	0.55	-	-	6946309	-	-	6946309
ANLQIDQINTDLNLER		A0A024R1N1	-	0	-	-	1	-	-	24.7659	-	-	1.02	-	-		-	-		-
SEIADLNVR		Q6KB66	0	-	0	1	-	1	17.8326	-	17.9770	-4.21	-	-3.22		-	896978.125		-	896978.125
DIDIHEVR		Q00839	-	0	-	-	1	-	-	15.2090	-	-	0.78	-	-		-	-		-
KKEEPSQNDISPK		Q9NR30	2	-	2	1	-	1	10.0988	-	10.1638	0.36	-	0.66		-			-
VTDALNATR		A0A024R3X4	0	-	0	1	-	1	13.4398	-	13.4470	-1.42	-	0.75	22652936	-	4763093	22652936	-	4763093
YSLEPVAVELK		V9HWF4	-	0	0	-	1	1	-	24.0472	24.1450	-	1.18	1.92	-	919952.75		-	919952.75
IVEIPFNSTNK		P05023	-	0	-	-	1	-	-	21.7130	-	-	-0.56	-	-	1202509.875	-	-	1202509.875	-
KATGPPVSELITK		P16401	1	-	-	2	-	-	17.7319	-	-	0.39	-	-	10746985	-	-	10746985	-	-
KYEDEINKR		P35908	2	2	2	1	3	1	10.8603	10.8821	10.9149	-0.03	-0.14	-0.18	2058337.375	142823058.5	35785168	2058337.375	142823058.5	35785168
ALDFIASK		A0A024R694	-	0	-	-	1	-	-	20.4378	-	-	-0.51	-	-		-	-		-
IDVEILR		Q08554	0	-	-	1	-	-	22.1878	-	-	-4.24	-	-	3236612.5	-	-	3236612.5	-	-
SINQGLDR		A8K8F6	-	0	-	-	1	-	-	12.5969	-	-	1.19	-	-		-	-		-
LVVLGSGGVGK		P61224	-	0	-	-	1	-	-	18.9712	-	-	0.85	-	-		-	-		-
LAALSASLAR		B2RDF2	0	-	-	1	-	-	19.4570	-	-	-0.31	-	-		-	-		-	-
RFEKPLEEK		D3DQ70	-	1	-	-	1	-	-	10.9877	-	-	0.40	-	-	665033.375	-	-	665033.375	-
EQIYDVYR		P38919	-	0	-	-	1	-	-	17.7765	-	-	-4.43	-	-		-	-		-
VVDALGNAIDGK		P25705	0	0	0	1	2	1	18.7889	18.8557	19.0017	1.51	-0.98	-2.37	5384756	726014.625	1573240.5	5384756	726014.625	1573240.5
TGEVLDTK		Q92520	-	0	-	-	1	-	-	12.8010	-	-	4.00	-	-	509495.59375	-	-	509495.59375	-
EEASDYLELDTIK		V9HWP2	0	0	-	1	1	-	23.5220	23.5125	-	1.57	-0.77	-	1128192.125	5510645	-	1128192.125	5510645	-
HLQLAIR		P0C0S5; A0A0U1RRH7	-	-	0	-	-	1	-	-	16.3732	-	-	-0.36	-	-	13481082	-	-	13481082
GAVYSFDPVGSYQR		P20618	-	0	-	-	1	-	-	22.0965	-	-	0.93	-	-		-	-		-
IQDWYDK		P35527	-	-	0	-	-	1	-	-	16.1975	-	-	-0.28	-	-	51178700	-	-	51178700
DIDENAYAK		Q59EG8	-	0	-	-	1	-	-	13.6879	-	-	-2.01	-	-		-	-		-
EEETSIDVAGKPNEVTK		A0A024R0H1	-	0	-	-	1	-	-	14.4677	-	-	-2.55	-	-		-	-		-
ALGQNPTNAEVLK		B7Z6Z4	0	-	-	1	-	-	16.5091	-	-	-0.77	-	-		-	-		-	-
VQFLEQQNK		B2R853	0	0	0	1	1	1	16.2549	16.2941	16.3870	-1.68	1.21	-1.62	1200515.875			1200515.875
LVLEVAQHLGESTVR		V9HW31	-	0	0	-	2	1	-	22.1072	22.2267	-	1.03	1.03	-	1774659		-	1774659
RPTELLSNPQFIVDGATR		B2RDI5	0	-	-	1	-	-	23.2859	-	-	1.40	-	-		-	-		-	-
TPEELFHPLGADSQV		Q59GX2	-	0	-	-	1	-	-	24.9627	-	-	6.95	-	-		-	-		-
IQEIIEQLDVTTSEYEK		A0A024R3X4	0	0	0	1	1	1	25.7393	25.7550	25.8186	4.85	5.74	5.01	2789899.75			2789899.75
EELEEEQR		Q6ZR64	-	0	-	-	1	-	-	11.0474	-	-	0.76	-	-		-	-		-
GKFEDMAK		A0A024RDR0	-	1	-	-	1	-	-	11.8128	-	-	1.58	-	-	452811.75	-	-	452811.75	-
AVFQANQENLPILK		P05023	-	0	-	-	1	-	-	24.6901	-	-	-0.19	-	-	970344.5	-	-	970344.5	-
LESEGSPETLTNLR		H3BS72	-	0	-	-	1	-	-	19.0419	-	-	6.11	-	-	401703.34375	-	-	401703.34375	-
LALDVEIATYR		P35908; B2R853; P04259; A0A0S2Z428; B4DKV4; P13647	-	-	0	-	-	1	-	-	25.3543	-	-	-0.91	-	-	16672783	-	-	16672783
SDLEMQYETLQEELMALKK	1xOxidation [M15]	P35527	-	1	-	-	1	-	-	26.1309	-	-	-3.33	-	-	6283540	-	-	6283540	-
LSQLEGVNVER		Q53FR4	-	0	-	-	1	-	-	17.3842	-	-	0.53	-	-		-	-		-
QVLDNLTMEK		P35527	0	0	0	2	2	1	19.1859	19.2434	19.3237	0.40	0.69	-0.13	93878640	121908640	36208604	93878640	121908640	36208604
WISIMTER		A6NMY6	0	-	-	1	-	-	23.0619	-	-	-2.67	-	-	862986.625	-	-	862986.625	-	-
EQLGEEIDSK		Q9NR30	-	-	0	-	-	1	-	-	14.6075	-	-	3.04	-	-	3659931	-	-	3659931
FGQGVDNAAGQAGNEAGR		Q6UWP8	0	-	0	1	-	1	13.8599	-	13.9255	1.36	-	0.02		-			-
LNTGILNK		P11387	0	-	0	1	-	1	16.2517	-	16.3876	0.67	-	-0.89	3336391.75	-	319976.03125	3336391.75	-	319976.03125
ITNLTQQLEQASIVK		P15924	0	0	-	1	1	-	24.5316	24.5770	-	1.39	-1.30	-			-			-
IKFEMEQNLR	1xOxidation [M5]	P35527	1	1	1	1	2	1	14.5823	14.5916	14.6475	-2.13	-2.90	-1.57	42965156	45776471.875	36552884	42965156	45776471.875	36552884
IVLQIDNAR		B2RA03	0	0	-	1	1	-	19.8245	19.8628	-	-4.53	1.23	-	1625646.375	1213660.75	-	1625646.375	1213660.75	-
IDIDYQK		Q13435	0	0	0	1	1	1	15.5290	15.6184	15.6467	-2.78	0.99	-1.02	1419879.5	1119573.25		1419879.5	1119573.25
RVEEDIQQQK		P15924	1	1	1	1	1	1	10.4192	10.4943	10.4881	0.12	1.62	2.50
VIISAPSADAPMFVMGVNHEK		P04406	0	-	-	1	-	-	25.5857	-	-	0.28	-	-		-	-		-	-
ILVGPSEIGDASK		Q14315	0	-	-	1	-	-	19.9401	-	-	-6.43	-	-		-	-		-	-
EGYSGVGLLSR		Q5TZP7	0	-	-	1	-	-	20.4348	-	-	-3.76	-	-	774365	-	-	774365	-	-
AEEVATFFAK		P11387	0	-	0	1	-	1	22.0962	-	22.2645	-0.29	-	1.78		-	577178.625		-	577178.625
GEGYAKPNEGAIVEVALEGYYK		B2R9U2	-	0	-	-	1	-	-	25.6463	-	-	-6.54	-	-	495980.875	-	-	495980.875	-
DDFTEER		P21912	-	-	0	-	-	1	-	-	12.8935	-	-	1.16	-	-		-	-
VNVDAVGGEALGR		P02042	0	0	0	1	1	1	18.2378	18.3101	18.3426	-1.29	-2.46	-2.19
VEEDIQQQK		P15924	-	0	-	-	1	-	-	10.9961	-	-	1.03	-	-		-	-		-
SAYNVYVAER		E5KSU5	0	-	0	1	-	1	16.4330	-	16.5753	-1.74	-	0.43	768479.75	-		768479.75	-
DTSASAVAVGLK		H0YFD6	0	-	0	1	-	1	17.9808	-	18.1250	0.74	-	1.70	1557178.25	-		1557178.25	-
IALLEEAK		A0A2R8Y5S7	0	-	-	1	-	-	19.6168	-	-	0.60	-	-	1698945.375	-	-	1698945.375	-	-
GYSFTTTAER		P60709	0	0	0	2	1	1	15.7367	15.7098	15.8273	-2.06	-1.50	-2.53	23622444	16308906	8485146	23622444	16308906	8485146
LQIEIGK		P20700; Q03252	-	0	-	-	2	-	-	19.0425	-	-	0.89	-	-	437419.65625	-	-	437419.65625	-
KLLEGEECR	1xCarbamidomethyl [C8]	P35908; B2R853; P04259; A0A0S2Z428; B4DKV4; P13647	-	-	1	-	-	1	-	-	11.6130	-	-	-0.48	-	-	1685017	-	-	1685017
QGVDADINGLR		P35527	0	0	0	2	4	3	17.8565	17.8965	16.6420	-6.18	-1.82	-6.14	165800208	174260951.25	74786844.9375	165800208	174260951.25	74786844.9375
MTLDDFR	1xOxidation [M1]	P35527	0	0	-	3	1	-	16.6915	19.0615	-	0.25	0.53	-	90998936	451228.15625	-	90998936	451228.15625	-
LVAIVDPHIK		B4DJ30	-	0	-	-	1	-	-	19.5369	-	-	0.20	-	-	1213380.25	-	-	1213380.25	-
GGSGGSYGGGGSGGGYGGGSGSR		P35527	0	0	0	2	1	2	10.6446	10.7003	10.7277	-2.68	-1.96	-2.33	76094928	108228704	34839888	76094928	108228704	34839888
SFSTASAITPSVSR		P13647	0	-	0	1	-	1	18.4756	-	18.5975	3.44	-	4.42		-	3331671.75		-	3331671.75
NLNHVSYGR		P00367	0	0	0	1	1	1	11.4741	11.5275	11.5292	-0.49	0.94	-0.48	1043814.125		271680.5625	1043814.125		271680.5625
TVGLQSR		D3DR22	-	0	-	-	1	-	-	12.1954	-	-	-1.36	-	-	478274.8125	-	-	478274.8125	-
WTLLQEQGTK		B2R853; P04259; A0A0S2Z428; B4DKV4; P13647	-	-	0	-	-	1	-	-	21.1382	-	-	-1.57	-	-	20861788	-	-	20861788
SDQDYILK		Q05D08	0	-	-	1	-	-	16.7432	-	-	-1.44	-	-		-	-		-	-
DQYEQMAEK		P08779	0	0	0	1	1	1	13.1504	13.2329	13.2442	-0.80	-0.83	-0.47	5187898.5		1111075.875	5187898.5		1111075.875
DYIALNEDLR		Q5SRN5	-	0	-	-	2	-	-	22.2810	-	-	0.64	-	-	1227647	-	-	1227647	-
LDSSPSVSSTLAAK		Q13428	0	-	-	1	-	-	16.3581	-	-	1.86	-	-		-	-		-	-
DFVNYLVR		Q08211	0	0	-	1	1	-	25.4326	25.4850	-	-1.63	-0.69	-	1809991.125		-	1809991.125		-
TIAPQNAPR		Q9NYF8	0	-	-	1	-	-	12.2267	-	-	4.45	-	-		-	-		-	-
TGSENDFVVLK		Q0IIN1	0	0	-	1	1	-	20.6029	20.7455	-	1.83	0.30	-	3073113.25		-	3073113.25		-
VDQLKSDQSR		H6VRG1	-	1	-	-	1	-	-	9.8163	-	-	-2.70	-	-	114742.59375	-	-	114742.59375	-
LSNIFVIGK		B2R491	0	-	-	1	-	-	24.4909	-	-	-1.09	-	-	1314550.125	-	-	1314550.125	-	-
EMVELPLR		P55072	-	0	-	-	1	-	-	23.2973	-	-	-0.53	-	-		-	-		-
AQHEDQVEQYKK		A0A6Q8PFJ0	-	1	-	-	1	-	-	10.0657	-	-	-0.28	-	-		-	-		-
VGINYQPPTVVPGGDLAK		F5H5D3	-	-	0	-	-	1	-	-	23.8439	-	-	-0.56	-	-		-	-
LTSSLTTK		P22695	-	0	-	-	1	-	-	12.9690	-	-	0.48	-	-		-	-		-
FYSLLDPSYAK		P46977	-	0	-	-	1	-	-	25.1342	-	-	-3.09	-	-	519859.90625	-	-	519859.90625	-
VLENTK		A0A024RB20	-	0	-	-	1	-	-	9.9055	-	-	0.80	-	-		-	-		-
SQLEEQAAR		Q6KB66	-	-	0	-	-	1	-	-	11.0609	-	-	0.47	-	-		-	-
YEWDVAEAR		P13639	0	-	-	1	-	-	19.2790	-	-	-1.48	-	-		-	-		-	-
NGIDILVGTPGR		Q9NR30	0	-	0	1	-	1	23.7690	-	23.9503	5.33	-	2.39	958228.5	-	371640	958228.5	-	371640
KNHEEEMLALR		P08779	1	1	1	1	1	1	14.7676	14.7730	14.8679	0.67	-6.03	-0.14	2286789.5	2101561.5		2286789.5	2101561.5
FLVGFTNK		C9IZQ1	-	0	-	-	1	-	-	22.2710	-	-	-1.25	-	-	820635.1875	-	-	820635.1875	-
ITWLYDNTTGK		A0A494C0J7	0	0	0	1	1	1	22.1700	22.1973	22.3160	1.31	0.14	5.39	2553057.75			2553057.75
TETASTLTENK		Q2QD20	-	0	-	-	1	-	-	12.1799	-	-	1.46	-	-	401166.28125	-	-	401166.28125	-
SDAEEDGGTVSQEEEDR		P27824	-	0	-	-	1	-	-	11.7204	-	-	-3.31	-	-		-	-		-
ELISNASDALDK		V9HWP2; A0A024RD80	-	0	-	-	1	-	-	18.0461	-	-	1.42	-	-	14626839	-	-	14626839	-
EDTEEHHLR		P22626; A0A024RAZ7	-	0	-	-	1	-	-	9.2172	-	-	-1.16	-	-		-	-		-
TSQNSELNNMQDLVEDYKKK		P35908	-	2	-	-	1	-	-	20.2579	-	-	-2.90	-	-		-	-		-
FLSEMLK		P15924	-	0	-	-	1	-	-	21.4941	-	-	-0.59	-	-		-	-		-
YNLGLDLR		P00367	0	0	-	1	1	-	22.8271	22.8893	-	-2.73	-0.08	-	2120061.25	861990.125	-	2120061.25	861990.125	-
SGGLGGSHALLLLR		E5KNY5	0	0	-	1	1	-	22.4200	22.5082	-	1.03	2.29	-	689974.8125		-	689974.8125		-
IADDKYNDTFWK		V9HWP2	-	1	-	-	1	-	-	18.6829	-	-	1.41	-	-	2199995.25	-	-	2199995.25	-
LSVEADINGLR		Q04695	-	0	0	-	1	1	-	21.3907	21.4700	-	-1.49	-4.97	-			-
YQLDPTASISAK		A0A024QZN9	-	0	-	-	1	-	-	19.0702	-	-	2.34	-	-	2190397.5	-	-	2190397.5	-
GAWSNVLR		Q59EI9; Q6NVC0	-	0	-	-	1	-	-	19.7840	-	-	-1.07	-	-	1688454.625	-	-	1688454.625	-
ILATPPQEDAPSVDIANIR		P29401	0	0	-	1	1	-	24.2407	24.3239	-	5.74	3.46	-			-			-
LQSLTENLTK		P15924	0	0	0	1	1	1	17.6712	17.7220	17.8257	-4.49	-2.48	-2.17	2445664.5	3262835.5	1149130	2445664.5	3262835.5	1149130
KALPASETPK		O76021	1	-	-	1	-	-	10.4968	-	-	-4.17	-	-		-	-		-	-
ASVSVTAEDEGTQR		P05362	-	0	-	-	1	-	-	13.3829	-	-	2.26	-	-		-	-		-
DGFQPSR		A8K6Q8	-	0	-	-	1	-	-	12.6351	-	-	-3.17	-	-	884959.6875	-	-	884959.6875	-
TETVEEPMEEEEAAKEEK		V9HWP2	-	1	-	-	1	-	-	14.4404	-	-	-4.71	-	-		-	-		-
GSSSGGGYSSGSSSYGSGGR		P35908	-	0	-	-	1	-	-	10.8861	-	-	0.95	-	-	22732850	-	-	22732850	-
GEAGAAGPAGPAGPR		A0A0S2Z3H5	0	-	0	1	-	1	12.1764	-	12.2022	7.21	-	2.97	1228679.75	-	546882.125	1228679.75	-	546882.125
APILIATDVASR		B5BUE6	-	-	0	-	-	1	-	-	22.6465	-	-	2.83	-	-	899062.375	-	-	899062.375
AQYEEIAQR		P35908; B2R853; P04259; A0A0S2Z428	-	0	-	-	1	-	-	13.7676	-	-	1.86	-	-	375252288	-	-	375252288	-
AAQLGFK		A0A024R713	-	-	0	-	-	1	-	-	15.5185	-	-	-1.75	-	-	236973.421875	-	-	236973.421875
DYQAMLGVK		Q0IIN1	0	0	-	1	1	-	20.4757	20.5151	-	1.56	0.04	-	550233.9375		-	550233.9375		-
LLVVYPWTQR		P02042; A0A481SHK9	0	-	0	1	-	1	26.0744	-	26.1025	0.03	-	-0.46		-			-
LLDAESEDRPK		Q59HG1	0	-	-	1	-	-	12.8433	-	-	0.50	-	-	470408.59375	-	-	470408.59375	-	-
VVPGYGHAVLR		A0A024RB75	0	-	-	1	-	-	15.1973	-	-	-0.27	-	-	748534.25	-	-	748534.25	-	-
VTMQNLNDR		P02533; P13645; Q7Z3Y8; P08779	-	-	0	-	-	1	-	-	14.2720	-	-	2.35	-	-	198413392	-	-	198413392
SFVLNLGK		A0A384MR27	0	0	0	1	1	1	23.1186	23.1832	23.3373	-0.30	-0.88	-1.08	1726146.125	1033413.5	526798.5625	1726146.125	1033413.5	526798.5625
ALELDSNLYR		A0A024R1N1	-	0	-	-	2	-	-	21.2266	-	-	1.40	-	-		-	-		-
KLQANGPVAK		A0A0A0MRM9	-	1	-	-	1	-	-	10.5529	-	-	-1.23	-	-		-	-		-
FGQGVHHAAGQAGNEAGR		Q6UWP8	0	0	0	1	1	1	10.1681	10.2573	10.2465	-1.68	-1.03	-0.76			265055.65625			265055.65625
TEAESWYQTK		B4E1T1; P13647	-	0	-	-	1	-	-	15.5420	-	-	1.63	-	-	27972208	-	-	27972208	-
LQSIGTENTEENRR		J3KPS3	-	1	-	-	1	-	-	12.0940	-	-	-0.65	-	-		-	-		-
IETNENNLESAK		A0A024RBH2	-	0	-	-	1	-	-	13.0692	-	-	-1.48	-	-		-	-		-
LQQDVLQFQK		Q8NBJ4	-	0	-	-	1	-	-	19.8056	-	-	2.37	-	-	3021459	-	-	3021459	-
FDDGAGGDNEVQR		A0A140VK70	0	-	0	1	-	1	12.6065	-	12.6435	0.37	-	-0.17		-			-
YEELQSLAGK		P05787	0	0	-	1	1	-	17.5203	17.5453	-	-4.36	-3.37	-			-			-
DVDGAYMTK		H6VRG1	0	0	0	2	2	1	14.1891	14.4030	14.2382	-2.74	-3.10	-3.01	167170144	269753632	81730536	167170144	269753632	81730536
ECCEKPLLEK	2xCarbamidomethyl [C2; C3]	B4DPP6	0	0	-	1	1	-	13.2269	13.3224	-	-1.81	-1.78	-	487428.15625	414961	-	487428.15625	414961	-
VLAQYYTVTDEHHR		Q9NX58	0	-	0	1	-	1	15.0313	-	15.1186	0.28	-	-1.74		-	299100.84375		-	299100.84375
NILIDFTK		B3KXY9	0	0	-	1	1	-	25.0660	25.1602	-	0.90	-1.73	-	198258.25	280436.65625	-	198258.25	280436.65625	-
EIFDSR		P06733	-	-	0	-	-	2	-	-	14.9295	-	-	-1.46	-	-	1503260.5	-	-	1503260.5
DVDAAYMNK		B2R853; P04259; A0A0S2Z428; P13647	0	-	-	1	-	-	14.4959	-	-	1.05	-	-	14237280	-	-	14237280	-	-
TLMNLGGLAVAR		P37802	-	0	-	-	1	-	-	25.4928	-	-	6.10	-	-		-	-		-
ESFAEMNR	1xOxidation [M6]	P13073	-	0	-	-	1	-	-	11.6668	-	-	1.37	-	-		-	-		-
ISAPNVDFNLEGPK		Q09666	-	0	-	-	1	-	-	23.7113	-	-	3.81	-	-		-	-		-
[truncated: 1,007 more rows]

## Sheet: Protein
Accessions	Protein	MW [kDa]	Coverage [%]_sense	Coverage [%]_input	Coverage [%]_anti_sense	PSMs_sense	PSMs_input	PSMs_anti_sense	Peptides_sense	Peptides_input	Peptides_anti_sense	Unique Peptides_sense	Unique Peptides_input	Unique Peptides_anti_sense	Score_sense	Score_input	Score_anti_sense	Abundances (Normalized)_sense	Abundances (Normalized)_input	Abundances (Normalized)_anti_sense	Abundances: sense	Abundances: input	Abundances: anti_sense	Modifications_sense	Modifications_input	Modifications_anti_sense
Q08722	Leukocyte surface antigen CD47	35.2	-	3	-	-	1	-	-	1	-	-	1	-	-	1.83	-	-	487844.40625	-	-	487844.40625	-	-		-
P22087	#N/A	33.8	-	-	8	-	-	2	-	-	2	-	-	2	-	-	2.06	-	-	714464.0625	-	-	714464.0625	-	-
A0A024RBH2	#N/A	66.0	2	16	-	1	10	-	1	9	-	1	9	-	2.53	25.97	-	527659.5	16558196.875	-	527659.5	16558196.875	-			-
A0A024R6Y2	#N/A	14.5	6	-	-	1	-	-	1	-	-	1	-	-	0.00	-	-		-	-		-	-		-	-
Q9HDC9	Adipocyte plasma membrane-associated protein	46.5	-	12	-	-	4	-	-	4	-	-	4	-	-	7.71	-	-	6685397	-	-	6685397	-	-		-
O75844	CAAX prenyl protease 1 homolog	54.8	-	8	-	-	4	-	-	4	-	-	4	-	-	6.72	-	-	10022139	-	-	10022139	-	-	Oxidation [M300]	-
Q59HG1	#N/A	140.3	2	-	-	3	-	-	3	-	-	3	-	-	2.21	-	-	1008524.78125	-	-	1008524.78125	-	-		-	-
B2RDN9	#N/A	69.7	14	9	6	8	5	3	7	5	3	7	5	3	17.05	7.42	7.30	3478736.28125	2660145.25	501964.46875	3478736.28125	2660145.25	501964.46875
Q8TCD0	#N/A	26.2	6	8	-	1	1	-	1	1	-	1	1	-	2.14	4.74	-	1180488.75		-	1180488.75		-			-
Q13428	#N/A	152.0	12	-	-	16	-	-	16	-	-	16	-	-	35.13	-	-	52130812.875	-	-	52130812.875	-	-	Oxidation [M1425]	-	-
Q8N1N4	#N/A	56.8	21	32	26	12	18	13	12	17	13	10	14	11	19.75	36.44	27.58	23861699.875	21299705.25	7487490.21875	23861699.875	21299705.25	7487490.21875	Carbamidomethyl [C422]	Carbamidomethyl [C422]
O76021	#N/A	54.9	7	-	2	5	-	1	5	-	1	5	-	1	9.81	-	1.97	1620008.5	-		1620008.5	-			-
O95969	#N/A	9.9	-	10	10	-	1	1	-	1	1	-	1	1	-	2.19	0.00	-	1015680.0625		-	1015680.0625		-
G3V5Z7	#N/A	28.1	5	5	-	1	1	-	1	1	-	1	1	-	2.65	3.13	-			-			-			-
Q8WXX5	#N/A	29.9	4	-	-	1	-	-	1	-	-	1	-	-	0.00	-	-	998682.8125	-	-	998682.8125	-	-		-	-
P23284	#N/A	23.7	-	14	-	-	3	-	-	3	-	-	3	-	-	6.77	-	-	17779187	-	-	17779187	-	-		-
P20618	#N/A	26.5	-	10	-	-	2	-	-	2	-	-	2	-	-	2.87	-	-		-	-		-	-		-
O43143	#N/A	90.9	3	-	-	2	-	-	2	-	-	2	-	-	4.97	-	-		-	-		-	-		-	-
A0A3B3ISF9	Endothelin-converting enzyme 1	94.4	-	1	-	-	1	-	-	1	-	-	1	-	-	2.41	-	-	3478545.5	-	-	3478545.5	-	-		-
A0A384MR27	#N/A	14.7	15	15	6	2	2	1	2	2	1	2	2	1	1.83	2.84	0.00	1726146.125	1033413.5	526798.5625	1726146.125	1033413.5	526798.5625	Carbamidomethyl [C43]	Carbamidomethyl [C43]
P51991	#N/A	39.6	10	5	-	2	2	-	2	2	-	2	1	-	6.74	0.00	-			-			-			-
O14556	#N/A	44.5	-	-	4	-	-	2	-	-	2	-	-	1	-	-	1.69	-	-		-	-		-	-	Oxidation [M303]
Q13435	Splicing factor 3B subunit 2	100.2	4	4	6	4	4	6	4	4	6	4	4	6	7.93	4.06	7.91	4508398.3125	1119573.25	709799.53125	4508398.3125	1119573.25	709799.53125
A0A5H1ZRP2	#N/A	51.0	-	7	-	-	3	-	-	3	-	-	3	-	-	2.69	-	-		-	-		-	-		-
A0A0U1RRM4	#N/A	62.4	-	2	-	-	1	-	-	1	-	-	1	-	-	0.00	-	-		-	-		-	-		-
A0A024RBF6	#N/A	17.3	-	6	6	-	1	1	-	1	1	-	1	1	-	0.00	1.85	-	1617530.875		-	1617530.875		-
P35606	Coatomer subunit beta	102.4	-	1	-	-	1	-	-	1	-	-	1	-	-	2.12	-	-		-	-		-	-		-
E9PI68	Microsomal signal peptidase 25 kDa subunit	28.5	-	3	-	-	1	-	-	1	-	-	1	-	-	1.63	-	-	566878.5	-	-	566878.5	-	-		-
B4DR61	Protein transport protein Sec61 subunit alpha isoform 1	52.9	-	7	-	-	5	-	-	4	-	-	4	-	-	6.04	-	-	8335141.125	-	-	8335141.125	-	-	Oxidation [M415]	-
Q15365	#N/A	37.5	-	3	-	-	1	-	-	1	-	-	1	-	-	2.04	-	-		-	-		-	-		-
P07686	Beta-hexosaminidase subunit beta	63.1	-	2	-	-	1	-	-	1	-	-	1	-	-	0.00	-	-	203699.125	-	-	203699.125	-	-		-
V9HW01	Epididymis secretory protein Li 310	17.8	5	5	-	1	1	-	1	1	-	1	1	-	1.94	1.68	-	908252.4375		-	908252.4375		-			-
Q59E93	#N/A	110.5	-	1	-	-	1	-	-	1	-	-	1	-	-	0.00	-	-		-	-		-	-		-
Q6FGZ3	Epoxide hydratase (Fragment)	52.9	-	4	-	-	2	-	-	2	-	-	2	-	-	3.85	-	-	534827.875	-	-	534827.875	-	-		-
A0A024QYX0	Emopamil binding protein	26.3	-	5	-	-	1	-	-	1	-	-	1	-	-	4.51	-	-		-	-		-	-		-
O43290	U4/U6.U5 tri-snRNP-associated protein 1	90.2	4	-	-	2	-	-	2	-	-	2	-	-	4.35	-	-	1405261	-	-	1405261	-	-		-	-
P05556	Integrin beta-1	88.4	-	4	-	-	3	-	-	3	-	-	3	-	-	6.58	-	-	805119.5	-	-	805119.5	-	-		-
B4DWX3	Importin subunit alpha	60.5	-	1	-	-	1	-	-	1	-	-	1	-	-	0.00	-	-		-	-		-	-		-
P26038	#N/A	67.8	28	19	21	20	15	16	18	14	14	12	8	10	42.54	34.31	32.36	26697643.875	8991449.1875	14932109.6875	26697643.875	8991449.1875	14932109.6875	Oxidation [M305; M433; M451; M543; M549]	Oxidation [M305; M433; M451]	Oxidation [M305; M451]
P46776	60S ribosomal protein L27a	16.6	-	-	7	-	-	1	-	-	1	-	-	1	-	-	2.07	-	-		-	-		-	-
P22626	#N/A	37.4	20	17	10	6	6	3	6	6	3	6	4	3	14.56	9.04	3.85	13623635.125	3866275.875	2164424.375	13623635.125	3866275.875	2164424.375
P62081	40S ribosomal protein S7	22.1	-	-	4	-	-	1	-	-	1	-	-	1	-	-	2.21	-	-		-	-		-	-
A8K3H8	cDNA FLJ77680, highly similar to Homo sapiens protein phosphatase 2 (formerly 2A), regulatory subunit A (PR 65), alpha isoform (PPP2R1A), mRNA	65.3	-	2	-	-	1	-	-	1	-	-	1	-	-	0.00	-	-	483269.75	-	-	483269.75	-	-		-
P04406	#N/A	36.0	42	35	21	9	8	5	8	7	5	8	7	4	27.57	20.75	13.03	12492847.5	14403574.5	2562567.5	12492847.5	14403574.5	2562567.5	Oxidation [M130; M133]; Carbamidomethyl [C247]	Oxidation [M130; M133; M231]; Carbamidomethyl [C247]	Oxidation [M130; M133; M231]; Carbamidomethyl [C247]
P16402	#N/A	22.3	19	-	19	7	-	7	7	-	7	6	-	6	19.15	-	17.84	193063883.125	-	85863485.6875	193063883.125	-	85863485.6875		-
P21333	#N/A	280.6	0	4	-	1	8	-	1	8	-	1	6	-	0.00	12.49	-		1759284.46875	-		1759284.46875	-			-
Q86YZ3	#N/A	282.2	21	24	12	13	17	11	13	16	10	13	16	10	59.60	82.97	43.39	19174259.6875	28534342.9375		19174259.6875	28534342.9375
B2R769	#N/A	110.4	-	1	-	-	1	-	-	1	-	-	1	-	-	2.67	-	-		-	-		-	-		-
Q9NZT1	#N/A	15.9	16	16	-	1	1	-	1	1	-	1	1	-	5.58	5.70	-			-			-			-
Q96JJ7	#N/A	51.8	-	2	-	-	1	-	-	1	-	-	1	-	-	1.66	-	-	562864.875	-	-	562864.875	-	-		-
Q6DHW4	#N/A	25.1	-	6	-	-	1	-	-	1	-	-	1	-	-	2.48	-	-		-	-		-	-	Carbamidomethyl [C218]	-
M1VPF4	Tyrosine-protein kinase receptor	82.4	-	2	-	-	1	-	-	1	-	-	1	-	-	1.73	-	-		-	-		-	-		-
Q5TZP7	DNA-(apurinic or apyrimidinic site) endonuclease	35.5	6	-	-	2	-	-	2	-	-	2	-	-	4.19	-	-	24957999	-	-	24957999	-	-		-	-
B4DX78	#N/A	53.7	-	2	-	-	1	-	-	1	-	-	1	-	-	0.00	-	-	670486.3125	-	-	670486.3125	-	-		-
A0A087WW66	#N/A	105.8	-	2	-	-	2	-	-	2	-	-	2	-	-	0.00	-	-	219116.234375	-	-	219116.234375	-	-		-
P56182	Ribosomal RNA processing protein 1 homolog A	52.8	5	-	7	2	-	3	2	-	3	2	-	3	6.60	-	7.84	671862.5	-	154386.234375	671862.5	-	154386.234375		-
Q59H77	#N/A	63.5	2	2	2	1	1	1	1	1	1	1	1	1	1.72	2.11	1.70
P62424	60S ribosomal protein L7a	30.0	-	4	5	-	1	1	-	1	1	-	1	1	-	2.12	2.81	-			-			-
Q9NVP1	ATP-dependent RNA helicase DDX18	75.4	2	-	-	1	-	-	1	-	-	1	-	-	2.07	-	-	2703582	-	-	2703582	-	-		-	-
P35268	60S ribosomal protein L22	14.8	10	10	10	1	1	1	1	1	1	1	1	1	3.37	2.64	2.88
Q14566	#N/A	92.8	1	-	-	1	-	-	1	-	-	1	-	-	3.21	-	-		-	-		-	-		-	-
Q8WYP5	Protein ELYS	252.3	1	-	-	1	-	-	1	-	-	1	-	-	2.82	-	-		-	-		-	-		-	-
A8K5N5	#N/A	89.7	5	7	2	4	6	2	4	6	2	4	6	2	4.52	6.58	0.00	2330368.4375	3648047.875	733410.375	2330368.4375	3648047.875	733410.375
Q08J23	#N/A	86.4	11	-	4	6	-	2	6	-	2	6	-	2	13.94	-	4.82	3438190.6875	-		3438190.6875	-			-
P19338	#N/A	76.6	13	11	5	9	8	4	9	8	4	9	8	4	17.09	13.81	8.26	18841666.8125	5702236.6875	1896690.5625	18841666.8125	5702236.6875	1896690.5625
P60468	Protein transport protein Sec61 subunit beta	10.0	-	10	-	-	1	-	-	1	-	-	1	-	-	0.00	-	-	568315.3125	-	-	568315.3125	-	-		-
A0A140VK00	#N/A	34.2	11	18	7	3	6	2	3	6	2	3	6	2	8.09	9.46	4.94	4958539	6613833.875	1721917.125	4958539	6613833.875	1721917.125
Q16891	MICOS complex subunit MIC60	83.6	-	7	-	-	5	-	-	5	-	-	5	-	-	6.68	-	-	1060040	-	-	1060040	-	-		-
A0A499FI48	#N/A	73.0	-	28	-	-	16	-	-	16	-	-	16	-	-	42.04	-	-	19878702.40625	-	-	19878702.40625	-	-	Oxidation [M584]	-
Q53GF9	Full-length cDNA 5-PRIME end of clone CS0DF013YM24 of Fetal brain of Homo sapiens (Human) variant (Fragment)	25.6	-	4	-	-	1	-	-	1	-	-	1	-	-	2.53	-	-		-	-		-	-		-
B7Z1K5	#N/A	57.7	10	15	-	5	6	-	4	6	-	4	6	-	7.19	12.59	-	3867918.875	8011586	-	3867918.875	8011586	-	Oxidation [M468]		-
P62917	60S ribosomal protein L8	28.0	-	4	-	-	1	-	-	1	-	-	1	-	-	2.62	-	-		-	-		-	-		-
P50454	#N/A	46.4	-	16	-	-	6	-	-	6	-	-	6	-	-	13.49	-	-	1754657.75	-	-	1754657.75	-	-		-
A0A0A0MTJ9	Neutral cholesterol ester hydrolase 1	49.9	-	10	-	-	4	-	-	4	-	-	4	-	-	7.20	-	-	1720214.78125	-	-	1720214.78125	-	-		-
A0A384P5G6	#N/A	73.6	20	-	-	11	-	-	11	-	-	11	-	-	30.00	-	-	25099332.375	-	-	25099332.375	-	-		-	-
A0A481SHK9	#N/A	16.0	65	64	65	7	7	8	7	7	7	4	4	4	22.64	22.02	26.16	4598709.5	13785023	12040417	4598709.5	13785023	12040417	Oxidation [M56]; Carbamidomethyl [C94]	Oxidation [M56]; Carbamidomethyl [C94]	Oxidation [M56]; Carbamidomethyl [C94]
P54886	Delta-1-pyrroline-5-carboxylate synthase	87.2	13	2	10	10	2	8	10	2	8	10	2	8	20.57	4.11	15.08	10963468.4375		2003634.6875	10963468.4375		2003634.6875	Oxidation [M551]
A0A5F9ZHL1	#N/A	46.1	14	11	3	5	4	1	5	4	1	5	4	1	12.93	6.61	2.88	1324097.875	554918.6875		1324097.875	554918.6875
Q9NSE4	Isoleucine--tRNA ligase, mitochondrial	113.7	3	1	3	3	1	2	3	1	2	3	1	2	6.72	2.27	3.93	1653946.375			1653946.375
O95881	#N/A	19.2	-	5	-	-	1	-	-	1	-	-	1	-	-	2.06	-	-		-	-		-	-		-
A2A3R6	40S ribosomal protein S6	28.7	11	5	8	2	1	2	2	1	2	2	1	2	4.74	2.51	2.51	4961101	712242.3125	612906.625	4961101	712242.3125	612906.625
A0A384MR33	#N/A	143.1	1	-	-	1	-	-	1	-	-	1	-	-	1.60	-	-	768572.4375	-	-	768572.4375	-	-		-	-
Q6IAT9	#N/A	25.3	-	5	-	-	1	-	-	1	-	-	1	-	-	2.66	-	-	787514.4375	-	-	787514.4375	-	-		-
Q13867	Bleomycin hydrolase	52.5	-	10	9	-	4	3	-	3	3	-	3	3	-	5.92	2.72	-	1530888.5		-	1530888.5		-	Oxidation [M264]
G3XAI2	#N/A	200.3	-	1	-	-	3	-	-	3	-	-	3	-	-	1.89	-	-	413269.75	-	-	413269.75	-	-		-
P50990	#N/A	59.6	5	-	-	3	-	-	3	-	-	3	-	-	5.99	-	-	614845.5	-	-	614845.5	-	-		-	-
A0A024RAJ1	Mitochondrial ribosomal protein S27, isoform CRA_a	47.6	2	2	-	1	1	-	1	1	-	1	1	-	1.63	0.00	-	760998.3125		-	760998.3125		-			-
P30040	Endoplasmic reticulum resident protein 29	29.0	-	4	-	-	1	-	-	1	-	-	1	-	-	1.99	-	-	409488.90625	-	-	409488.90625	-	-		-
P38919	#N/A	46.8	-	2	-	-	1	-	-	1	-	-	1	-	-	0.00	-	-		-	-		-	-		-
Q12797	Aspartyl/asparaginyl beta-hydroxylase	85.8	-	7	-	-	3	-	-	3	-	-	3	-	-	8.02	-	-	1155013.1875	-	-	1155013.1875	-	-		-
Q53F64	#N/A	36.0	4	4	4	1	1	1	1	1	1	1	1	1	2.50	2.66	2.26
A0A024RAZ7	Helix-destabilizing protein	38.7	19	24	20	6	8	6	6	8	6	6	6	6	11.26	12.78	13.88	3908837.625	5547460.75	968418.1875	3908837.625	5547460.75	968418.1875	Carbamidomethyl [C175]
Q9Y277	#N/A	30.6	-	7	-	-	2	-	-	2	-	-	1	-	-	3.99	-	-		-	-		-	-		-
P29508	#N/A	44.5	6	19	6	3	7	3	3	7	3	3	7	3	4.13	15.05	3.56	3410935.1875	5148468.625	350442.5	3410935.1875	5148468.625	350442.5
J3KPF3	4F2 cell-surface antigen heavy chain	68.1	2	15	2	1	9	1	1	9	1	1	9	1	3.20	21.71	2.00		12940932.875	133341.6875		12940932.875	133341.6875
Q96JM7	Lethal(3)malignant brain tumor-like protein 3	88.3	-	3	-	-	1	-	-	1	-	-	1	-	-	0.00	-	-		-	-		-	-	Carbamidomethyl [C282; C290]	-
P00338	#N/A	36.7	8	8	-	3	3	-	3	3	-	3	3	-	4.80	4.52	-	1747291	713838.4375	-	1747291	713838.4375	-			-
B2R7Z6	cDNA, FLJ93674	52.5	3	-	-	1	-	-	1	-	-	1	-	-	0.00	-	-		-	-		-	-		-	-
P61626	Lysozyme C	16.5	8	8	13	1	1	2	1	1	2	1	1	2	3.31	3.21	3.25		1874839.125	479667.90625		1874839.125	479667.90625			Oxidation [M35]
O75400	Pre-mRNA-processing factor 40 homolog A	108.7	2	-	-	2	-	-	2	-	-	2	-	-	1.65	-	-	496445.5625	-	-	496445.5625	-	-		-	-
A0A0A0MRM9	Nucleolar and coiled-body phosphoprotein 1 (Fragment)	74.6	6	12	3	5	8	2	4	8	2	4	8	2	13.27	18.50	2.11	2565957.375	13763327.8125	467630.71875	2565957.375	13763327.8125	467630.71875
Q8NBS9	#N/A	47.6	-	5	-	-	2	-	-	2	-	-	2	-	-	3.98	-	-	5682728.375	-	-	5682728.375	-	-	Carbamidomethyl [C381]	-
P11387	#N/A	90.7	16	-	13	12	-	9	12	-	9	12	-	9	30.67	-	16.10	18289621.1875	-	3513554.71875	18289621.1875	-	3513554.71875	Carbamidomethyl [C733]	-
A0A494C028	Protein DEK	43.2	7	-	2	2	-	1	2	-	1	2	-	1	2.28	-	2.19	901811.625	-	511824.21875	901811.625	-	511824.21875		-
Q8WVX7	40S ribosomal protein S19 (Fragment)	17.3	-	6	-	-	1	-	-	1	-	-	1	-	-	2.05	-	-	559260.6875	-	-	559260.6875	-	-		-
B3KQQ3	#N/A	84.6	-	4	-	-	3	-	-	3	-	-	3	-	-	5.42	-	-	1379358.6875	-	-	1379358.6875	-	-		-
P20700	#N/A	66.4	-	2	-	-	2	-	-	2	-	-	1	-	-	0.00	-	-		-	-		-	-		-
A8K0T9	F-actin-capping protein subunit alpha	32.9	-	3	-	-	1	-	-	1	-	-	1	-	-	0.00	-	-		-	-		-	-		-
V9HWB4	#N/A	72.3	10	33	-	5	22	-	5	19	-	4	17	-	11.95	67.52	-	2067907	33578569.640625	-	2067907	33578569.640625	-		Oxidation [M148; M196; M332]	-
A0A494C1N0	#N/A	18.6	-	7	-	-	1	-	-	1	-	-	1	-	-	1.97	-	-		-	-		-	-		-
E5KNY5	Leucine-rich PPR-motif containing	157.8	13	5	3	16	8	4	16	7	4	16	7	4	34.75	12.18	8.08	26716394.9375	3524315.6875	618778.25	26716394.9375	3524315.6875	618778.25	Carbamidomethyl [C130; C208]; Oxidation [M188]
P13645	#N/A	58.8	61	64	58	71	86	63	38	36	33	32	31	29	211.89	240.83	186.20	3101298676.4375	5211056382.28125	1755887947.25	3101298676.4375	5211056382.28125	1755887947.25	Oxidation [M150; M271; M306]; Carbamidomethyl [C66; C401; C427]	Oxidation [M150; M271; M291; M306]; Carbamidomethyl [C25; C66; C401; C427]	Oxidation [M150; M271; M306; M321]; Carbamidomethyl [C25; C66; C401]
P27635	60S ribosomal protein L10	24.6	-	6	-	-	1	-	-	1	-	-	1	-	-	2.52	-	-	503650.3125	-	-	503650.3125	-	-		-
F5H423	#N/A	23.3	-	4	-	-	1	-	-	1	-	-	1	-	-	0.00	-	-		-	-		-	-	Oxidation [M110]	-
P08779	#N/A	51.2	55	55	60	39	42	39	24	27	26	14	15	15	94.35	95.84	96.76	57064434	31089262.40625	13850164.03125	57064434	31089262.40625	13850164.03125	Oxidation [M14; M121; M259; M296]; Carbamidomethyl [C18; C40]	Oxidation [M14; M121; M259; M274]; Carbamidomethyl [C18; C40]	Oxidation [M121; M239; M274; M289; M296]; Carbamidomethyl [C18; C40]
A8K651	Complement component 1 Q subcomponent-binding protein, mitochondrial	31.4	-	5	-	-	1	-	-	1	-	-	1	-	-	2.10	-	-		-	-		-	-		-
B2R6X5	#N/A	70.9	9	6	5	5	4	3	5	4	3	2	1	1	12.28	8.44	5.89	3666767.8125			3666767.8125
Q96HE7	ERO1-like protein alpha	54.4	-	8	-	-	3	-	-	3	-	-	3	-	-	8.05	-	-	2489324	-	-	2489324	-	-		-
A0A024R3D8	Acetyltransferase component of pyruvate dehydrogenase complex	68.9	1	-	-	1	-	-	1	-	-	1	-	-	1.70	-	-		-	-		-	-		-	-
Q7L2E3	#N/A	133.9	1	-	-	1	-	-	1	-	-	1	-	-	0.00	-	-		-	-		-	-		-	-
D3DQU2	Tripeptidyl aminopeptidase	62.2	-	5	-	-	2	-	-	2	-	-	2	-	-	4.72	-	-	441821.9375	-	-	441821.9375	-	-		-
Q15050	Ribosome biogenesis regulatory protein homolog	41.2	2	-	-	1	-	-	1	-	-	1	-	-	2.10	-	-		-	-		-	-		-	-
Q5EC54	Heterogeneous nuclear ribonucleoprotein K	51.0	18	11	12	7	4	5	7	4	5	7	4	5	19.75	13.17	10.74	12619794	2825437.3125		12619794	2825437.3125		Carbamidomethyl [C184; C185]		Carbamidomethyl [C184; C185]
A0A0S2Z4C3	Fumarate hydratase, mitochondrial (Fragment)	54.6	3	4	-	1	2	-	1	2	-	1	2	-	2.77	2.58	-		772183.875	-		772183.875	-			-
Q8WVV4	#N/A	68.0	4	5	-	2	3	-	2	3	-	2	3	-	4.82	6.44	-	460110.65625	5383746.3125	-	460110.65625	5383746.3125	-			-
Q4LE64	#N/A	238.7	2	-	-	3	-	-	3	-	-	3	-	-	4.70	-	-		-	-		-	-		-	-
B4DJ30	cDNA FLJ61290, highly similar to Neutral alpha-glucosidase AB	112.9	3	16	1	3	15	1	3	14	1	3	14	1	6.14	35.43	0.00	1067264.96875	13993693.1875		1067264.96875	13993693.1875			Oxidation [M389; M390]
A0A024R3X4	#N/A	61.0	27	27	25	12	14	12	12	13	11	12	12	11	33.37	39.97	36.10	80929303.5625	53557086.125	18353588.375	80929303.5625	53557086.125	18353588.375	Carbamidomethyl [C447]; Oxidation [M217]	Oxidation [M217; M356]	Oxidation [M217]
P49207	60S ribosomal protein L34	13.3	7	15	-	1	2	-	1	2	-	1	2	-	1.86	3.77	-	708546.6875	213453.578125	-	708546.6875	213453.578125	-			-
A0A024R1Z6	#N/A	41.9	-	4	-	-	1	-	-	1	-	-	1	-	-	3.44	-	-		-	-		-	-		-
A0A024R814	Ribosomal protein L7, isoform CRA_a	30.4	-	11	-	-	2	-	-	2	-	-	2	-	-	2.03	-	-	1714790.84375	-	-	1714790.84375	-	-		-
Q14315	#N/A	290.8	-	1	-	-	4	-	-	4	-	-	2	-	-	3.50	-	-	552274.25	-	-	552274.25	-	-		-
B3KTJ9	cDNA FLJ38393 fis, clone FEBRA2007212	102.9	-	1	-	-	1	-	-	1	-	-	1	-	-	1.96	-	-	22880428	-	-	22880428	-	-		-
P35232	#N/A	29.8	-	11	-	-	3	-	-	3	-	-	3	-	-	5.45	-	-		-	-		-	-		-
A0A140T9T7	Antigen peptide transporter 1	87.1	-	1	-	-	1	-	-	1	-	-	1	-	-	0.00	-	-		-	-		-	-		-
A0A0S2Z3L2	P-type Ca(2+) transporter (Fragment)	114.7	-	3	-	-	3	-	-	3	-	-	3	-	-	7.76	-	-	1416571.71875	-	-	1416571.71875	-	-	Oxidation [M239]	-
P13473	#N/A	44.9	-	2	-	-	1	-	-	1	-	-	1	-	-	2.24	-	-		-	-		-	-		-
A0A1S5UZ07	Talin-1	271.3	0	3	0	1	7	1	1	7	1	1	7	1	1.70	7.78	0.00		1761035.8125			1761035.8125
A0A0S2Z5M1	SEC63-like (S. cerevisiae) (Fragment)	87.9	-	1	-	-	1	-	-	1	-	-	1	-	-	1.64	-	-		-	-		-	-		-
B2R9U2	#N/A	51.8	-	5	-	-	1	-	-	1	-	-	1	-	-	2.20	-	-	495980.875	-	-	495980.875	-	-		-
A0A087WVQ6	Clathrin heavy chain	191.9	1	1	-	2	2	-	2	2	-	2	2	-	1.66	1.96	-			-			-			-
Q5D862	#N/A	247.9	6	10	7	6	12	8	6	12	8	6	12	8	28.16	41.79	24.25	7654604	6862057.5	2360899.25	7654604	6862057.5	2360899.25
P30048	#N/A	27.7	4	4	-	1	1	-	1	1	-	1	1	-	3.10	2.21	-			-			-			-
F5H5D3	#N/A	57.7	-	-	17	-	-	7	-	-	7	-	-	7	-	-	14.50	-	-	2841742.125	-	-	2841742.125	-	-	Oxidation [M468]
P18085	#N/A	20.5	-	9	-	-	2	-	-	2	-	-	2	-	-	2.26	-	-	1773222.75	-	-	1773222.75	-	-		-
P08559	#N/A	43.3	3	-	3	1	-	1	1	-	1	1	-	1	2.00	-	0.00	892772.75	-	302156.09375	892772.75	-	302156.09375		-
Q9Y2W1	Thyroid hormone receptor-associated protein 3	108.6	4	1	-	3	1	-	3	1	-	3	1	-	4.63	0.00	-	3319010.5		-	3319010.5		-			-
Q8NE91	TM4SF1 protein	25.0	-	4	-	-	1	-	-	1	-	-	1	-	-	0.00	-	-		-	-		-	-		-
Q9HBB3	60S ribosomal protein L6	32.9	-	5	-	-	2	-	-	2	-	-	2	-	-	0.00	-	-	1026814.5	-	-	1026814.5	-	-		-
P55084	#N/A	51.3	4	-	4	2	-	2	2	-	2	2	-	2	4.13	-	4.40	672668.0625	-	298366.03125	672668.0625	-	298366.03125		-
P07814	Bifunctional glutamate/proline--tRNA ligase	170.5	-	1	-	-	1	-	-	1	-	-	1	-	-	1.81	-	-	196025.171875	-	-	196025.171875	-	-		-
P21980	#N/A	77.3	-	1	-	-	1	-	-	1	-	-	1	-	-	0.00	-	-		-	-		-	-		-
B2R8R5	cDNA, FLJ94025, highly similar to Homo sapiens tripartite motif-containing 28 (TRIM28), mRNA	88.5	4	-	1	3	-	1	3	-	1	3	-	1	7.32	-	2.05	6719115.5625	-	864697.75	6719115.5625	-	864697.75		-
H7C0C1	ATP synthase subunit O, mitochondrial (Fragment)	26.8	-	15	-	-	3	-	-	3	-	-	3	-	-	6.96	-	-		-	-		-	-		-
Q96P63	#N/A	46.2	11	13	5	4	6	2	4	6	2	4	6	2	11.13	15.13	4.58	7390797.9375	9715026.0625	854956.6875	7390797.9375	9715026.0625	854956.6875	Acetyl [N-Term]	Acetyl [N-Term]
Q9BZJ0	Crooked neck-like protein 1	100.4	1	-	-	1	-	-	1	-	-	1	-	-	1.82	-	-		-	-		-	-		-	-
P55809	Succinyl-CoA:3-ketoacid coenzyme A transferase 1, mitochondrial	56.1	6	-	-	3	-	-	3	-	-	3	-	-	4.43	-	-	1684357.375	-	-	1684357.375	-	-		-	-
P06748	Nucleophosmin	32.6	14	10	14	3	2	3	3	2	3	3	2	3	2.99	5.66	8.76	4158801.5	5387033	979150	4158801.5	5387033	979150	Oxidation [M65]	Oxidation [M65]
Q9P0H9	Protein RER1	24.8	-	5	-	-	1	-	-	1	-	-	1	-	-	1.97	-	-		-	-		-	-		-
P0DME0	Protein SETSIP	34.9	3	3	-	1	1	-	1	1	-	1	1	-	2.46	1.69	-	1808856.375		-	1808856.375		-			-
Q8N1C8	#N/A	73.8	-	19	13	-	11	7	-	11	7	-	11	7	-	27.52	17.59	-	6529156.65625	2506454.84375	-	6529156.65625	2506454.84375	-	Oxidation [M391]	Oxidation [M391]
P02533	#N/A	51.5	52	63	53	42	50	37	23	31	23	9	14	10	101.78	108.79	89.68	45971901.71875	81758948.5625	27700843.625	45971901.71875	81758948.5625	27700843.625	Oxidation [M14; M119; M212; M237; M257; M272; M338; M351]; Carbamidomethyl [C18; C40]	Oxidation [M14; M119; M212; M237; M257; M272; M338]; Carbamidomethyl [C18; C40]	Oxidation [M119; M212; M237; M272; M287; M338; M351]; Carbamidomethyl [C18; C40]
A0A384N6A4	#N/A	10.9	-	35	12	-	3	1	-	3	1	-	3	1	-	8.23	0.00	-	1463312.625		-	1463312.625		-
H7BZJ3	#N/A	13.5	-	30	-	-	3	-	-	3	-	-	1	-	-	8.95	-	-	1971488	-	-	1971488	-	-		-
Q4LE36	ATP-citrate (pro-S-)-lyase (Fragment)	124.5	1	1	-	1	1	-	1	1	-	1	1	-	0.00	1.82	-	567192.5	293700.21875	-	567192.5	293700.21875	-			-
Q6NZI2	Caveolae-associated protein 1	43.5	12	10	9	5	3	3	5	3	3	5	3	3	11.09	2.33	7.80	4427799.75		359476.3125	4427799.75		359476.3125
A0A2R8Y5S7	#N/A	69.3	10	10	-	9	8	-	8	7	-	2	1	-	19.10	13.97	-	3199491.25		-	3199491.25		-	Oxidation [M305]	Oxidation [M305]	-
M0QYS1	60S ribosomal protein L13a (Fragment)	24.2	5	5	-	1	1	-	1	1	-	1	1	-	2.07	2.39	-			-			-			-
Q92520	#N/A	24.7	-	4	-	-	1	-	-	1	-	-	1	-	-	1.74	-	-	509495.59375	-	-	509495.59375	-	-		-
P16401	#N/A	22.6	19	-	19	7	-	4	6	-	4	5	-	3	21.45	-	11.06	67969461	-	30331006.75	67969461	-	30331006.75		-
A0A384ME17	#N/A	49.8	14	9	15	6	4	7	6	4	7	6	4	7	11.99	8.31	13.01	8213140.5	892365	5973314.1875	8213140.5	892365	5973314.1875
P49321	Nuclear autoantigenic sperm protein	85.2	1	3	-	1	2	-	1	2	-	1	2	-	2.47	5.29	-			-			-			-
B7Z8W8	#N/A	112.5	-	1	-	-	1	-	-	1	-	-	1	-	-	2.47	-	-		-	-		-	-		-
A3RJH1	#N/A	82.4	1	-	-	1	-	-	1	-	-	1	-	-	2.25	-	-		-	-		-	-		-	-
A0A1L1UHR1	#N/A	30.8	-	35	-	-	7	-	-	7	-	-	6	-	-	16.72	-	-	8663605.4375	-	-	8663605.4375	-	-		-
Q7Z351	#N/A	52.8	9	9	-	4	4	-	4	4	-	4	4	-	6.30	6.07	-	4013494.5625	1838962.75	-	4013494.5625	1838962.75	-	Carbamidomethyl [C402]	Carbamidomethyl [C402]	-
P04040	Catalase	59.7	10	14	5	5	6	2	5	6	2	5	6	2	10.15	10.72	5.88	5125290.5	531809.625		5125290.5	531809.625
P49915	GMP synthase [glutamine-hydrolyzing]	76.7	3	-	-	2	-	-	2	-	-	2	-	-	4.85	-	-		-	-		-	-		-	-
A0A087WY96	Transporter	81.3	-	1	-	-	1	-	-	1	-	-	1	-	-	2.42	-	-		-	-		-	-		-
B2R5S3	Cysteine desulfurase, mitochondrial	50.2	-	3	-	-	1	-	-	1	-	-	1	-	-	1.65	-	-		-	-		-	-		-
Q6N092	#N/A	56.4	2	3	-	1	2	-	1	2	-	1	2	-	1.99	2.49	-		753739.25	-		753739.25	-			-
F8WCF6	Actin-related protein 2/3 complex subunit 4	21.0	-	4	-	-	1	-	-	1	-	-	1	-	-	1.61	-	-	619762.1875	-	-	619762.1875	-	-		-
A0A5C2GJM3	#N/A	11.7	10	-	-	2	-	-	1	-	-	1	-	-	4.35	-	-		-	-		-	-		-	-
A0A0R4J2E6	#N/A	44.5	-	2	-	-	1	-	-	1	-	-	1	-	-	0.00	-	-	858889	-	-	858889	-	-		-
A2A274	Aconitate hydratase, mitochondrial	87.8	3	-	2	2	-	1	2	-	1	2	-	1	5.72	-	2.12	809428.9375	-		809428.9375	-			-
A8K4Z4	60S acidic ribosomal protein P0	34.2	3	3	-	1	1	-	1	1	-	1	1	-	2.21	2.17	-		502251.03125	-		502251.03125	-			-
A0A024R3T8	Poly [ADP-ribose] polymerase	113.0	4	2	3	4	2	3	4	2	3	4	2	3	6.25	3.84	4.48	24655780	315586.03125	73696.546875	24655780	315586.03125	73696.546875
Q92542	Nicastrin	78.4	-	1	-	-	1	-	-	1	-	-	1	-	-	1.62	-	-		-	-		-	-		-
A0A024R5H8	#N/A	23.5	-	5	-	-	1	-	-	1	-	-	1	-	-	1.66	-	-		-	-		-	-		-
B4DH02	#N/A	94.3	2	2	-	2	2	-	2	2	-	2	2	-	0.00	1.86	-	14360834.5	6375236.765625	-	14360834.5	6375236.765625	-			-
P62269	40S ribosomal protein S18	17.7	6	-	-	1	-	-	1	-	-	1	-	-	1.96	-	-	761037.1875	-	-	761037.1875	-	-		-	-
A0A024R6W0	Aspartate aminotransferase	47.4	11	10	6	4	3	2	4	3	2	4	3	2	11.75	9.99	6.54	3087796.25	1012163.25		3087796.25	1012163.25
P15121	Aldo-keto reductase family 1 member B1	35.8	9	13	6	3	5	2	3	5	2	3	5	2	5.91	6.26	1.92	3426660.75	9718783.375	899228.59375	3426660.75	9718783.375	899228.59375	Carbamidomethyl [C200]	Carbamidomethyl [C200]	Carbamidomethyl [C200]
P78527	DNA-dependent protein kinase catalytic subunit	468.8	5	1	3	21	2	9	21	2	9	21	2	9	40.09	5.16	14.54	27131206.90625		1563181.71875	27131206.90625		1563181.71875
P08758	#N/A	35.9	-	3	5	-	1	2	-	1	2	-	1	2	-	1.63	4.03	-	643595.125		-	643595.125		-
G8H6I3	Endocrine and exocrine protein	22.7	-	4	-	-	1	-	-	1	-	-	1	-	-	1.83	-	-		-	-		-	-		-
A0A024RDY3	#N/A	44.9	-	3	-	-	1	-	-	1	-	-	1	-	-	2.10	-	-	1332817	-	-	1332817	-	-		-
P36542	ATP synthase subunit gamma, mitochondrial	33.0	6	-	-	2	-	-	2	-	-	2	-	-	2.09	-	-	54976430.1875	-	-	54976430.1875	-	-		-	-
B2CIS9	#N/A	27.7	-	28	-	-	7	-	-	7	-	-	7	-	-	12.19	-	-	2773420	-	-	2773420	-	-	Oxidation [M213]	-
P21127	Cyclin-dependent kinase 11B	92.6	1	-	-	1	-	-	1	-	-	1	-	-	0.00	-	-		-	-		-	-		-	-
B2R6J2	#N/A	69.4	13	-	7	10	-	6	9	-	5	3	-	1	24.68	-	13.20	2250408.5	-	388960.0625	2250408.5	-	388960.0625	Oxidation [M305]	-	Oxidation [M305]
P10599	#N/A	11.7	12	32	21	1	3	2	1	3	2	1	3	2	3.27	9.13	5.00	4898034.5	23053957.5	5235977.25	4898034.5	23053957.5	5235977.25		Oxidation [M37]
Q8TCJ2	#N/A	93.6	2	3	-	2	3	-	2	3	-	2	3	-	3.81	4.39	-	690934.0625		-	690934.0625		-		Oxidation [M728]	-
P52701	DNA mismatch repair protein Msh6	152.7	1	-	-	1	-	-	1	-	-	1	-	-	1.80	-	-	6550084.5	-	-	6550084.5	-	-		-	-
Q9Y5B9	FACT complex subunit SPT16	119.8	3	-	-	3	-	-	3	-	-	3	-	-	4.05	-	-	2143135.375	-	-	2143135.375	-	-		-	-
P01040	#N/A	11.0	18	12	18	1	1	1	1	1	1	1	1	1	3.93	2.24	3.54
P35527	#N/A	62.0	75	80	76	80	84	66	36	40	34	35	39	33	296.51	286.02	252.94	3095508948.3125	3018773521.0625	1329153460.1875	3095508948.3125	3018773521.0625	1329153460.1875	Oxidation [M157; M234; M245; M269; M276; M286; M296; M411]; Carbamidomethyl [C406]	Oxidation [M157; M234; M245; M269; M276; M286; M296; M326; M411]; Carbamidomethyl [C406]	Oxidation [M157; M245; M269; M276; M286; M296; M326; M411]; Carbamidomethyl [C406]
P80723	Brain acid soluble protein 1	22.7	-	38	-	-	4	-	-	4	-	-	4	-	-	10.62	-	-	1803152.65625	-	-	1803152.65625	-	-		-
Q59GY2	60S ribosomal protein L4 (Fragment)	49.0	-	4	2	-	2	1	-	2	1	-	2	1	-	3.03	2.02	-			-			-
P46977	#N/A	80.5	-	10	-	-	7	-	-	7	-	-	7	-	-	8.18	-	-	3123970.53125	-	-	3123970.53125	-	-		-
D3DTX7	#N/A	84.7	2	2	5	2	2	4	2	2	4	2	2	4	9.12	9.15	14.82			809558.625			809558.625
P25705	ATP synthase subunit alpha, mitochondrial	59.7	22	26	24	10	12	11	10	11	11	10	11	11	28.62	29.87	28.38	29512498.9375	11218728.9375	4030618.5	29512498.9375	11218728.9375	4030618.5		Oxidation [M51]
Q15149	Plectin	531.5	1	1	0	2	4	1	2	4	1	2	4	1	2.31	7.79	0.00	942267.8125	1732138.90625		942267.8125	1732138.90625
P12273	Prolactin-inducible protein	16.6	-	5	-	-	1	-	-	1	-	-	1	-	-	1.91	-	-		-	-		-	-		-
Q6ZVX7	F-box only protein 50	30.8	11	15	15	3	4	5	3	4	5	3	4	5	2.24	10.22	9.69	589434.1875	2547620.125		589434.1875	2547620.125
A8K9A4	#N/A	33.6	-	3	7	-	1	3	-	1	3	-	1	3	-	1.85	6.45	-	942987.875	1020484.125	-	942987.875	1020484.125	-
O94906	Pre-mRNA-processing factor 6	106.9	1	-	-	1	-	-	1	-	-	1	-	-	2.61	-	-		-	-		-	-		-	-
A0A6Q8PH84	#N/A	24.6	-	9	-	-	2	-	-	2	-	-	2	-	-	3.71	-	-		-	-		-	-		-
P62906	#N/A	24.8	-	6	-	-	1	-	-	1	-	-	1	-	-	0.00	-	-		-	-		-	-		-
Q9Y5M8	Signal recognition particle receptor subunit beta	29.7	-	3	-	-	1	-	-	1	-	-	1	-	-	2.00	-	-		-	-		-	-		-
A0A384N5Z8	#N/A	76.1	2	2	4	1	2	3	1	2	3	1	2	3	3.71	3.78	5.16	1043651.3125		269258.8125	1043651.3125		269258.8125
P06733	Alpha-enolase	47.1	21	27	23	9	11	9	8	10	9	8	10	9	27.11	27.85	26.05	21629432.375	24119514.875	4970714.8125	21629432.375	24119514.875	4970714.8125	Carbamidomethyl [C357]
Q6YN16	Hydroxysteroid dehydrogenase-like protein 2	45.4	-	3	-	-	1	-	-	1	-	-	1	-	-	2.06	-	-		-	-		-	-		-
P22695	#N/A	48.4	3	10	-	1	4	-	1	4	-	1	4	-	0.00	6.07	-	262801.90625	9024964.625	-	262801.90625	9024964.625	-			-
P42357	Histidine ammonia-lyase	72.7	6	12	-	4	6	-	4	6	-	4	6	-	6.00	12.68	-	938716.5625	1331341.6875	-	938716.5625	1331341.6875	-			-
P02671	Fibrinogen alpha chain	94.9	1	3	2	1	2	1	1	2	1	1	2	1	0.00	5.79	3.08			642548.3125			642548.3125		Oxidation [M259]
A8K4W0	40S ribosomal protein S3a	29.9	13	9	13	4	3	5	4	3	4	4	3	4	6.30	3.25	6.32	2205036.34375	1126903.25	1963290.59375	2205036.34375	1126903.25	1963290.59375	Carbamidomethyl [C139]	Carbamidomethyl [C139]
A0A0K0K1K4	#N/A	27.9	-	4	-	-	1	-	-	1	-	-	1	-	-	1.78	-	-		-	-		-	-		-
Q53HE2	Triosephosphate isomerase (Fragment)	26.7	5	5	5	1	1	1	1	1	1	1	1	1	2.45	3.40	2.30	569647.1875			569647.1875
A4D2J0	#N/A	22.4	-	4	-	-	1	-	-	1	-	-	1	-	-	0.00	-	-	1166287.625	-	-	1166287.625	-	-		-
P32119	#N/A	21.9	19	19	15	4	4	3	4	4	3	3	3	2	5.12	6.89	4.44	3946410.625	2929312.5	574814.0625	3946410.625	2929312.5	574814.0625
Q6NVC0	#N/A	35.3	10	15	3	3	5	1	3	5	1	3	1	1	1.79	8.55	0.00	2320901.25	2014927.875		2320901.25	2014927.875
Q59E85	Caveolin (Fragment)	25.1	-	5	-	-	1	-	-	1	-	-	1	-	-	0.00	-	-		-	-		-	-		-
A0A384N6C2	Inosine-5-monophosphate dehydrogenase	55.8	-	4	-	-	2	-	-	2	-	-	2	-	-	4.46	-	-		-	-		-	-		-
Q13835	#N/A	82.8	5	3	4	3	2	3	3	2	3	3	2	3	9.17	7.06	9.04	1739817.3125	1150871.875	384443.46875	1739817.3125	1150871.875	384443.46875
B2R5M8	#N/A	46.6	-	3	-	-	1	-	-	1	-	-	1	-	-	0.00	-	-	359364.8125	-	-	359364.8125	-	-		-
A0A0S2Z404	Regulator of chromosome condensation 1 isoform 2 (Fragment)	48.1	-	2	-	-	1	-	-	1	-	-	1	-	-	0.00	-	-		-	-		-	-		-
O75131	Copine-3	60.1	-	2	-	-	1	-	-	1	-	-	1	-	-	0.00	-	-		-	-		-	-		-
A0A2R8Y422	#N/A	18.0	-	17	12	-	5	2	-	3	2	-	3	2	-	4.13	4.64	-	22218309.5	9339066	-	22218309.5	9339066	-
P13639	#N/A	95.3	7	7	2	7	7	2	7	7	2	7	7	2	8.19	8.56	4.56	6032633.625	7962120	163921.71875	6032633.625	7962120	163921.71875
A0A024R4Y2	#N/A	54.5	-	1	-	-	1	-	-	1	-	-	1	-	-	0.00	-	-	280049.34375	-	-	280049.34375	-	-		-
P07355	#N/A	38.6	-	34	-	-	12	-	-	11	-	-	11	-	-	31.07	-	-	30807529.0625	-	-	30807529.0625	-	-	Oxidation [M217; M240]	-
Q59EG8	#N/A	100.5	3	5	1	2	4	1	2	4	1	2	4	1	6.25	7.13	2.77	595711.4375	218437.375		595711.4375	218437.375
E5KSU5	#N/A	29.1	4	-	4	1	-	1	1	-	1	1	-	1	2.78	-	2.49	768479.75	-		768479.75	-			-
Q86X69	#N/A	24.6	-	9	-	-	2	-	-	2	-	-	1	-	-	0.00	-	-		-	-		-	-		-
P02751	Fibronectin	272.2	1	1	-	1	1	-	1	1	-	1	1	-	2.01	2.11	-	307861.15625		-	307861.15625		-			-
Q53Y03	COX4 neighbor, isoform CRA_a	23.8	-	4	-	-	1	-	-	1	-	-	1	-	-	1.74	-	-	4007596	-	-	4007596	-	-		-
Q9UHC9	NPC1-like intracellular cholesterol transporter 1	148.6	-	1	-	-	1	-	-	1	-	-	1	-	-	1.76	-	-		-	-		-	-		-
P29966	Myristoylated alanine-rich C-kinase substrate	31.5	-	24	-	-	5	-	-	5	-	-	5	-	-	16.36	-	-	911664.1875	-	-	911664.1875	-	-		-
A8K4W2	ATP synthase F(0) complex subunit B1, mitochondrial	28.9	-	12	-	-	3	-	-	3	-	-	3	-	-	4.13	-	-	604995.875	-	-	604995.875	-	-		-
V9HW88	#N/A	48.1	-	20	4	-	9	2	-	9	2	-	9	2	-	20.04	1.86	-	17072306.875	229030.640625	-	17072306.875	229030.640625	-	Carbamidomethyl [C105]
A8MU27	Small ubiquitin-related modifier 3	16.9	8	-	-	1	-	-	1	-	-	1	-	-	1.92	-	-		-	-		-	-		-	-
A0A087WTP3	#N/A	73.0	-	2	-	-	1	-	-	1	-	-	1	-	-	2.59	-	-		-	-		-	-		-
A8K3Q8	#N/A	42.9	-	3	-	-	1	-	-	1	-	-	1	-	-	0.00	-	-		-	-		-	-		-
P11498	Pyruvate carboxylase, mitochondrial	129.6	6	-	2	6	-	3	6	-	3	6	-	3	9.90	-	3.88	3546419	-	623894.25	3546419	-	623894.25		-
P37802	Transgelin-2	22.4	-	6	-	-	1	-	-	1	-	-	1	-	-	2.57	-	-		-	-		-	-		-
H6VRG1	Cytokeratin-1	66.1	65	61	58	105	128	102	48	50	40	40	42	33	279.09	326.94	268.29	6104617454.625	5680290253.09375	2495575318.88281	6104617454.625	5680290253.09375	2495575318.88281	Oxidation [M260; M263; M297; M470; M494]; Carbamidomethyl [C49; C498]	Oxidation [M260; M263; M297; M470; M494]; Carbamidomethyl [C49; C498]	Oxidation [M260; M263; M297; M470; M494]; Carbamidomethyl [C49; C498]
Q9H330	Transmembrane protein 245	97.3	-	2	-	-	2	-	-	2	-	-	2	-	-	2.22	-	-	825693.03125	-	-	825693.03125	-	-		-
A0A0S2Z583	#N/A	35.4	-	3	-	-	1	-	-	1	-	-	1	-	-	2.51	-	-	401090.78125	-	-	401090.78125	-	-		-
A0A0S2Z5M8	ElaC homolog protein 2 (Fragment)	92.2	2	-	-	2	-	-	2	-	-	2	-	-	4.35	-	-	1965900.9375	-	-	1965900.9375	-	-		-	-
Q59ES3	Amino acid transporter (Fragment)	57.4	-	3	-	-	2	-	-	2	-	-	2	-	-	1.61	-	-	921182.25	-	-	921182.25	-	-		-
A0A140VJC8	ABPP	86.9	-	2	-	-	1	-	-	1	-	-	1	-	-	1.99	-	-		-	-		-	-		-
A8K8U1	cDNA FLJ77762, highly similar to Homo sapiens cullin-associated and neddylation-dissociated 1 (CAND1), mRNA	136.2	2	1	-	2	1	-	2	1	-	2	1	-	4.74	0.00	-	662992.875		-	662992.875		-			-
V9HW37	#N/A	59.6	2	3	2	1	2	1	1	2	1	1	2	1	2.06	2.52	1.90		303763.0625	172878.296875		303763.0625	172878.296875
Q6P2Q9	Pre-mRNA-processing-splicing factor 8	273.4	0	0	-	1	1	-	1	1	-	1	1	-	2.25	0.00	-			-			-			-
P63244	#N/A	35.1	-	7	-	-	2	-	-	2	-	-	2	-	-	4.55	-	-	541829.9375	-	-	541829.9375	-	-		-
Q5SSJ5	#N/A	61.2	9	-	6	5	-	3	5	-	3	5	-	3	12.52	-	6.20	9084853.25	-	338015.84375	9084853.25	-	338015.84375		-
A8KAG1	#N/A	50.4	7	-	-	2	-	-	2	-	-	2	-	-	3.14	-	-	438134.59375	-	-	438134.59375	-	-		-	-
P37837	Transaldolase	37.5	2	-	-	1	-	-	1	-	-	1	-	-	1.75	-	-	690326.75	-	-	690326.75	-	-		-	-
P00367	Glutamate dehydrogenase 1, mitochondrial	61.4	8	7	7	5	4	4	5	4	4	5	4	4	5.04	6.86	5.53	6498952.25	3443140.5	2928063.65625	6498952.25	3443140.5	2928063.65625
P61026	#N/A	22.5	-	6	-	-	1	-	-	1	-	-	1	-	-	2.35	-	-	3440489.5	-	-	3440489.5	-	-		-
A0A024R9D2	Metadherin, isoform CRA_a	63.8	4	5	-	2	3	-	2	3	-	2	3	-	4.88	6.87	-	5104843	2620260.0625	-	5104843	2620260.0625	-			-
P18206	Vinculin	123.7	-	2	-	-	2	-	-	2	-	-	2	-	-	5.12	-	-	394680.53125	-	-	394680.53125	-	-		-
O15427	#N/A	49.4	-	6	-	-	2	-	-	2	-	-	2	-	-	6.28	-	-	2161182.9375	-	-	2161182.9375	-	-		-
P47929	#N/A	15.1	17	19	9	2	2	1	2	2	1	2	2	1	2.68	5.66	2.47	6784063			6784063
F4ZW63	#N/A	43.0	3	3	-	1	1	-	1	1	-	1	1	-	2.82	2.87	-			-			-			-
P62913	60S ribosomal protein L11	20.2	13	4	8	2	1	1	2	1	1	2	1	1	3.08	0.00	2.81	930190.0625			930190.0625
E7EMB3	#N/A	21.7	-	4	-	-	1	-	-	1	-	-	1	-	-	0.00	-	-		-	-		-	-		-
P04179	Superoxide dismutase [Mn], mitochondrial	24.7	-	10	-	-	2	-	-	2	-	-	2	-	-	1.99	-	-	482361.3125	-	-	482361.3125	-	-		-
B9EG90	#N/A	90.6	-	1	-	-	1	-	-	1	-	-	1	-	-	1.67	-	-		-	-		-	-		-
A6NHQ2	#N/A	34.8	3	-	-	1	-	-	1	-	-	1	-	-	0.00	-	-		-	-		-	-		-	-
A0A384MDT9	Epididymis secretory sperm binding protein	16.6	9	-	-	1	-	-	1	-	-	1	-	-	2.54	-	-	11887110	-	-	11887110	-	-		-	-
A0A024R5X2	#N/A	49.9	10	4	3	4	2	1	4	2	1	4	2	1	9.67	2.79	2.53	10472911.375	344638.9375		10472911.375	344638.9375
B3KUL2	cDNA FLJ40148 fis, clone TESTI2013610, highly similar to Homo sapiens solute carrier family 30, member 10 (SLC30A10), transcript variant 1, mRNA	12.3	-	17	-	-	1	-	-	1	-	-	1	-	-	0.00	-	-		-	-		-	-		-
Q15717	#N/A	36.1	3	-	-	1	-	-	1	-	-	1	-	-	2.06	-	-		-	-		-	-		-	-
Q13162	#N/A	30.5	7	20	-	2	5	-	2	5	-	1	4	-	2.04	13.11	-			-			-			-
A0A024R8D7	#N/A	19.2	6	16	6	1	3	1	1	3	1	1	3	1	1.87	7.45	2.44		899119.0625	458029.15625		899119.0625	458029.15625
Q9Y3I0	RNA-splicing ligase RtcB homolog	55.2	2	-	-	1	-	-	1	-	-	1	-	-	0.00	-	-		-	-		-	-		-	-
Q9NX62	Golgi-resident adenosine 3,5-bisphosphate 3-phosphatase	38.7	-	3	-	-	1	-	-	1	-	-	1	-	-	1.80	-	-		-	-		-	-		-
A0A3S6H7X4	#N/A	45.7	3	-	-	1	-	-	1	-	-	1	-	-	0.00	-	-	1164382.375	-	-	1164382.375	-	-		-	-
B4DY90	#N/A	52.0	-	14	12	-	7	5	-	6	5	-	1	1	-	18.87	11.42	-			-			-	Oxidation [M350]	Oxidation [M277; M350]
V9HVY3	#N/A	56.7	4	20	-	2	11	-	2	10	-	2	8	-	2.35	26.38	-		6591370.375	-		6591370.375	-		Oxidation [M338]	-
B2R4M6	#N/A	13.2	18	38	11	2	6	1	2	4	1	2	4	1	2.43	16.79	3.51		5744846.75	414523.90625		5744846.75	414523.90625		Oxidation [M63]
A0A0A6YYJ8	Putative RNA-binding protein Luc7-like 2	54.2	5	3	-	2	1	-	2	1	-	2	1	-	6.26	2.85	-			-			-			-
E9PF18	#N/A	42.1	-	2	-	-	1	-	-	1	-	-	1	-	-	1.72	-	-	272812.09375	-	-	272812.09375	-	-		-
O75937	#N/A	29.8	3	-	-	1	-	-	1	-	-	1	-	-	0.00	-	-		-	-		-	-		-	-
Q9NQZ2	Something about silencing protein 10	54.5	2	-	-	1	-	-	1	-	-	1	-	-	2.90	-	-		-	-		-	-		-	-
B2R6S2	cDNA, FLJ93084, highly similar to Homo sapiens mannose-6-phosphate receptor (cation dependent) (M6PR), mRNA	31.0	-	5	-	-	1	-	-	1	-	-	1	-	-	3.25	-	-		-	-		-	-		-
A8K4M4	cDNA FLJ75329, highly similar to Homo sapiens LAG1 longevity assurance homolog 2 (S. cerevisiae), transcript variant 2, mRNA	44.8	-	2	-	-	1	-	-	1	-	-	1	-	-	0.00	-	-	842030.5	-	-	842030.5	-	-		-
B2R4C0	60S ribosomal protein L18a	20.7	-	5	-	-	1	-	-	1	-	-	1	-	-	1.95	-	-	743366.8125	-	-	743366.8125	-	-		-
A0A5F9ZHM4	#N/A	37.4	3	14	-	1	4	-	1	4	-	1	4	-	1.84	9.30	-		2646235	-		2646235	-			-
A0A024R2T5	#N/A	92.8	-	1	-	-	1	-	-	1	-	-	1	-	-	0.00	-	-		-	-		-	-		-
O00469	#N/A	84.6	-	9	-	-	6	-	-	6	-	-	6	-	-	13.58	-	-	4867536.875	-	-	4867536.875	-	-		-
Q12931	#N/A	80.1	6	-	7	4	-	4	4	-	4	3	-	3	8.28	-	7.92		-	837014.84375		-	837014.84375		-
Q6NX70	#N/A	13.3	-	7	-	-	1	-	-	1	-	-	1	-	-	0.00	-	-		-	-		-	-		-
Q32P28	#N/A	83.3	-	2	-	-	2	-	-	2	-	-	2	-	-	3.75	-	-	798069.375	-	-	798069.375	-	-		-
P49756	#N/A	100.1	8	-	-	5	-	-	5	-	-	5	-	-	7.44	-	-	467972.1875	-	-	467972.1875	-	-		-	-
B2R774	#N/A	57.5	-	4	-	-	2	-	-	2	-	-	2	-	-	2.30	-	-		-	-		-	-	Oxidation [M354]	-
P51572	B-cell receptor-associated protein 31	28.0	-	6	-	-	2	-	-	2	-	-	2	-	-	1.71	-	-		-	-		-	-		-
Q02413	#N/A	113.7	14	18	13	15	17	10	11	14	10	11	14	10	40.58	42.45	26.05	22408520.75	29326963.65625	5824787.15625	22408520.75	29326963.65625	5824787.15625	Oxidation [M208; M221; M362; M425; M651]	Oxidation [M208; M221; M342; M362; M651]	Oxidation [M133; M208; M455; M642]
Q9Y266	Nuclear migration protein nudC	38.2	-	3	-	-	1	-	-	1	-	-	1	-	-	1.90	-	-	323960.5	-	-	323960.5	-	-		-
A0A1U9X8X6	#N/A	51.5	2	2	3	1	1	1	1	1	1	1	1	1	1.68	1.66	2.89	3026550.5	3254271	1513931	3026550.5	3254271	1513931
A0A384NPY7	#N/A	40.2	-	3	-	-	1	-	-	1	-	-	1	-	-	1.72	-	-		-	-		-	-		-
W8QEY1	#N/A	78.3	9	-	-	5	-	-	5	-	-	5	-	-	9.71	-	-	441949.84375	-	-	441949.84375	-	-	Carbamidomethyl [C177]	-	-
Q9NWB6	Arginine and glutamate-rich protein 1	33.2	3	-	-	1	-	-	1	-	-	1	-	-	1.86	-	-	1858465.125	-	-	1858465.125	-	-		-	-
B2R791	Pre-mRNA-splicing factor 3	77.5	3	-	-	2	-	-	2	-	-	2	-	-	3.70	-	-	1858795.5	-	-	1858795.5	-	-		-	-
Q06830	#N/A	22.1	-	33	-	-	7	-	-	7	-	-	5	-	-	11.38	-	-	11717046.25	-	-	11717046.25	-	-		-
A0A024R2A3	HCG1979072, isoform CRA_b	13.4	-	10	-	-	1	-	-	1	-	-	1	-	-	3.15	-	-		-	-		-	-		-
Q01650	Large neutral amino acids transporter small subunit 1	55.0	-	7	-	-	3	-	-	3	-	-	3	-	-	7.92	-	-	2566361.25	-	-	2566361.25	-	-		-
B7Z268	Single-stranded DNA-binding protein, mitochondrial	18.5	10	-	14	2	-	2	2	-	2	2	-	2	2.28	-	5.63	4346135.9375	-		4346135.9375	-			-
A8K032	Translocating chain-associated membrane protein	43.0	-	2	-	-	1	-	-	1	-	-	1	-	-	1.78	-	-		-	-		-	-		-
B1PIH2	ATP synthase subunit a	26.0	-	4	-	-	1	-	-	1	-	-	1	-	-	2.05	-	-		-	-		-	-		-
B2RBE0	cDNA, FLJ95462, highly similar to Homo sapiens fatty-acid-Coenzyme A ligase, long-chain 3 (FACL3),mRNA	80.3	-	1	-	-	1	-	-	1	-	-	1	-	-	0.00	-	-		-	-		-	-		-
A0A024RDR0	#N/A	24.9	-	21	-	-	4	-	-	4	-	-	4	-	-	8.47	-	-	3198599.25	-	-	3198599.25	-	-		-
P13646	#N/A	49.6	11	13	-	11	12	-	6	7	-	1	2	-	22.62	24.77	-			-			-			-
Q08211	#N/A	140.9	3	2	1	4	3	2	4	3	2	4	3	2	6.27	2.40	1.71	3299801.5625	430981.46875	304782.34375	3299801.5625	430981.46875	304782.34375
Q96I99	Succinate--CoA ligase [GDP-forming] subunit beta, mitochondrial	46.5	2	-	2	1	-	1	1	-	1	1	-	1	2.44	-	1.96		-			-			-
P28074	#N/A	28.5	8	11	-	2	3	-	2	3	-	2	3	-	2.58	2.63	-	441404.78125		-	441404.78125		-			-
O75947	#N/A	18.5	-	12	-	-	2	-	-	2	-	-	2	-	-	1.90	-	-		-	-		-	-		-
S4R3N1	10 kDa heat shock protein, mitochondrial	29.7	5	-	-	1	-	-	1	-	-	1	-	-	2.81	-	-		-	-		-	-		-	-
B5BU08	U2 small nuclear RNA auxillary factor 1 isoform a	27.9	5	-	-	1	-	-	1	-	-	1	-	-	2.63	-	-		-	-		-	-		-	-
A8K6V3	cDNA FLJ78677, highly similar to Homo sapiens splicing factor 3b, subunit 3, 130kDa (SF3B3), mRNA	135.5	1	1	-	1	1	-	1	1	-	1	1	-	2.45	0.00	-			-			-			-
A5YM53	ITGAV protein	116.0	-	1	-	-	1	-	-	1	-	-	1	-	-	2.34	-	-	340190.28125	-	-	340190.28125	-	-		-
A8K878	cDNA FLJ77177, highly similar to Homo sapiens arginine-rich, mutated in early stage tumors (ARMET), mRNA	21.1	-	5	-	-	1	-	-	1	-	-	1	-	-	2.07	-	-		-	-		-	-		-
J7M2B1	#N/A	98.9	-	5	-	-	7	-	-	6	-	-	1	-	-	12.29	-	-		-	-		-	-	Oxidation [M305]	-
P31040	Succinate dehydrogenase [ubiquinone] flavoprotein subunit, mitochondrial	72.6	4	4	-	3	3	-	3	3	-	3	3	-	4.89	2.35	-	354449248		-	354449248		-			-
B2R9T9	#N/A	26.2	-	5	-	-	1	-	-	1	-	-	1	-	-	2.73	-	-	2340521.75	-	-	2340521.75	-	-		-
A8K486	#N/A	18.0	-	22	11	-	4	2	-	4	2	-	4	2	-	6.40	3.85	-	4350959.6875	681051.5	-	4350959.6875	681051.5	-
A0A6Q8PGZ8	#N/A	83.8	1	2	-	1	2	-	1	2	-	1	2	-	1.74	0.00	-	605348.875	611040.25	-	605348.875	611040.25	-			-
V9HW96	#N/A	57.5	1	1	-	1	1	-	1	1	-	1	1	-	1.73	1.91	-			-			-			-
B2RBH2	Ecto-5-nucleotidase	63.4	-	2	-	-	1	-	-	1	-	-	1	-	-	1.64	-	-		-	-		-	-		-
H3BS72	Very-long-chain (3R)-3-hydroxyacyl-CoA dehydratase	47.1	-	4	-	-	1	-	-	1	-	-	1	-	-	3.01	-	-	401703.34375	-	-	401703.34375	-	-		-
A0A220K8H0	Solute carrier family 29 member 1 (Augustine blood group)	50.2	-	2	-	-	1	-	-	1	-	-	1	-	-	1.80	-	-	2755075.75	-	-	2755075.75	-	-		-
B4DWA6	F-actin-capping protein subunit beta	37.5	-	5	-	-	2	-	-	2	-	-	2	-	-	2.13	-	-	315114.3125	-	-	315114.3125	-	-		-
A0A024R396	Chromosome 11 open reading frame 54, isoform CRA_a	35.1	-	2	-	-	1	-	-	1	-	-	1	-	-	0.00	-	-		-	-		-	-		-
C3VMY8	#N/A	20.1	-	6	-	-	1	-	-	1	-	-	1	-	-	0.00	-	-		-	-		-	-		-
P41091	Eukaryotic translation initiation factor 2 subunit 3	51.1	-	3	-	-	1	-	-	1	-	-	1	-	-	2.27	-	-		-	-		-	-		-
A0A384N6C7	#N/A	64.0	5	-	-	3	-	-	3	-	-	3	-	-	3.89	-	-	1351878.1875	-	-	1351878.1875	-	-		-	-
B3KY60	cDNA FLJ16777 fis, clone BRHIP2029567, highly similar to Cell division cycle 5-like protein	92.2	5	-	2	4	-	2	4	-	2	4	-	2	6.56	-	4.02	3352149.5	-	818019.53125	3352149.5	-	818019.53125		-
E9PR30	40S ribosomal protein S30	10.9	10	10	-	1	1	-	1	1	-	1	1	-	2.47	2.24	-			-			-			-
A0A0C4DG89	#N/A	117.4	2	-	-	2	-	-	2	-	-	2	-	-	3.62	-	-	476666.75	-	-	476666.75	-	-		-	-
Q9UBI6	Guanine nucleotide-binding protein G(I)/G(S)/G(O) subunit gamma-12	8.0	-	15	-	-	1	-	-	1	-	-	1	-	-	2.34	-	-	454145.3125	-	-	454145.3125	-	-		-
A0A024R694	#N/A	103.0	-	4	-	-	3	-	-	3	-	-	3	-	-	4.51	-	-	408960.625	-	-	408960.625	-	-		-
V9HWE9	#N/A	23.3	-	3	-	-	1	-	-	1	-	-	1	-	-	1.68	-	-		-	-		-	-		-
A8MXP9	#N/A	99.9	3	-	2	3	-	2	3	-	2	3	-	2	7.22	-	2.13	1210660.9375	-	236568.21875	1210660.9375	-	236568.21875		-
E5KMI6	Lon protease homolog, mitochondrial	106.4	1	-	-	1	-	-	1	-	-	1	-	-	2.47	-	-	805973.75	-	-	805973.75	-	-		-	-
Q5T750	#N/A	26.2	-	3	-	-	1	-	-	1	-	-	1	-	-	2.07	-	-	3362513	-	-	3362513	-	-		-
B0AZQ4	#N/A	141.4	2	-	-	2	-	-	2	-	-	2	-	-	1.75	-	-	480813.28125	-	-	480813.28125	-	-		-	-
A0A590UJZ9	Deleted in malignant brain tumors 1 protein	166.5	5	-	-	1	-	-	1	-	-	1	-	-	2.64	-	-		-	-		-	-		-	-
Q09666	#N/A	628.7	3	12	-	3	24	-	3	21	-	3	21	-	6.24	36.60	-	1174002.625	11968445.25	-	1174002.625	11968445.25	-			-
B4E290	#N/A	53.3	-	2	-	-	1	-	-	1	-	-	1	-	-	0.00	-	-		-	-		-	-		-
Q7Z2K6	#N/A	100.2	-	1	-	-	1	-	-	1	-	-	1	-	-	0.00	-	-		-	-		-	-		-
Q658U4	#N/A	64.1	-	3	-	-	2	-	-	2	-	-	2	-	-	1.84	-	-		-	-		-	-	Oxidation [M61]	-
Q59F66	#N/A	81.0	5	6	-	4	4	-	4	4	-	2	4	-	7.64	4.71	-		234712.453125	-		234712.453125	-	Carbamidomethyl [C300]	Carbamidomethyl [C300]	-
P04259	#N/A	60.0	48	45	44	42	49	40	30	31	29	2	1	1	106.41	107.15	85.97	3884333.25		2222537.5	3884333.25		2222537.5	Oxidation [M242; M279; M322; M452]; Carbamidomethyl [C51; C77; C474]	Oxidation [M242; M279; M309; M322; M452]; Carbamidomethyl [C51; C474]	Oxidation [M242; M279; M452]; Carbamidomethyl [C51; C474]
A0A0S2Z3H5	#N/A	129.2	2	3	2	2	3	3	2	3	3	2	3	3	2.47	7.07	6.69	2612899.625	3354520.125	3573051.625	2612899.625	3354520.125	3573051.625
B5BUE6	DEAD box protein 5 (Fragment)	69.1	9	-	5	5	-	3	5	-	3	3	-	3	12.32	-	6.30	1968310.0625	-	1081168.953125	1968310.0625	-	1081168.953125	Carbamidomethyl [C221]	-
P13073	Cytochrome c oxidase subunit 4 isoform 1, mitochondrial	19.6	-	5	-	-	1	-	-	1	-	-	1	-	-	1.80	-	-		-	-		-	-	Oxidation [M93]	-
B2R665	cDNA, FLJ92810, highly similar to Homo sapiens protein phosphatase 1G (formerly 2C), magnesium-dependent, gamma isoform (PPM1G), mRNA	59.2	6	-	-	3	-	-	3	-	-	3	-	-	5.32	-	-	1099849.25	-	-	1099849.25	-	-		-	-
Q59EI9	#N/A	35.4	-	15	-	-	5	-	-	5	-	-	1	-	-	8.32	-	-	816617.4375	-	-	816617.4375	-	-		-
A0A024RAD5	Dolichyl-diphosphooligosaccharide--protein glycosyltransferase 48 kDa subunit	50.7	-	5	-	-	2	-	-	2	-	-	2	-	-	2.64	-	-		-	-		-	-		-
Q13740	#N/A	65.1	-	4	-	-	2	-	-	2	-	-	2	-	-	4.87	-	-		-	-		-	-		-
O00194	#N/A	24.6	-	4	-	-	1	-	-	1	-	-	1	-	-	1.88	-	-	8646886	-	-	8646886	-	-		-
Q5SRN5	HLA class I histocompatibility antigen, A alpha chain	41.3	-	11	-	-	4	-	-	4	-	-	4	-	-	8.90	-	-	2317069.125	-	-	2317069.125	-	-		-
P23396	40S ribosomal protein S3	26.7	9	15	-	2	3	-	2	3	-	2	3	-	2.68	4.97	-			-			-			-
A8K3F6	#N/A	37.6	-	3	-	-	1	-	-	1	-	-	1	-	-	0.00	-	-		-	-		-	-		-
Q9NVH1	DnaJ homolog subfamily C member 11	63.2	-	1	-	-	1	-	-	1	-	-	1	-	-	1.86	-	-		-	-		-	-		-
P23368	NAD-dependent malic enzyme, mitochondrial	65.4	-	1	-	-	1	-	-	1	-	-	1	-	-	1.87	-	-	399370	-	-	399370	-	-		-
P26368	#N/A	53.5	2	-	-	1	-	-	1	-	-	1	-	-	2.05	-	-	596317.5	-	-	596317.5	-	-		-	-
Q9NY12	H/ACA ribonucleoprotein complex subunit 1	22.3	3	-	-	1	-	-	1	-	-	1	-	-	0.00	-	-		-	-		-	-		-	-
P15880	40S ribosomal protein S2	31.3	3	10	-	1	3	-	1	3	-	1	3	-	0.00	6.34	-		918106.125	-		918106.125	-		Carbamidomethyl [C182]	-
B4DR52	#N/A	18.0	18	17	18	4	3	4	4	3	4	4	3	4	9.31	6.65	6.30	2896572.75	1251004.75	26317873.625	2896572.75	1251004.75	26317873.625
A0A1B0GU03	Peptidase A1 domain-containing protein	62.7	3	-	3	2	-	2	2	-	2	2	-	2	4.32	-	3.65	4325189.625	-	1373238.125	4325189.625	-	1373238.125		-
Q14CN4	#N/A	55.8	-	8	8	-	7	9	-	5	6	-	2	2	-	14.75	11.96	-	13463504.125		-	13463504.125		-	Oxidation [M241]	Oxidation [M241]
Q6KB66	#N/A	50.5	13	16	11	6	9	5	6	9	5	5	8	4	11.99	12.63	10.37		132874103.171875	896978.125		132874103.171875	896978.125
P11047	Laminin subunit gamma-1	177.5	-	1	-	-	2	-	-	2	-	-	2	-	-	1.85	-	-	544572.1875	-	-	544572.1875	-	-		-
P84098	60S ribosomal protein L19	23.5	-	-	5	-	-	1	-	-	1	-	-	1	-	-	2.41	-	-	1080657.5	-	-	1080657.5	-	-
B2R7I0	#N/A	34.0	-	3	-	-	1	-	-	1	-	-	1	-	-	0.00	-	-		-	-		-	-		-
P36957	#N/A	48.7	5	-	-	2	-	-	2	-	-	2	-	-	5.08	-	-	75273520	-	-	75273520	-	-		-	-
B4DNE1	#N/A	42.2	-	12	-	-	4	-	-	4	-	-	4	-	-	8.16	-	-	3465924	-	-	3465924	-	-		-
Q00839	#N/A	90.5	8	8	5	7	5	4	7	5	4	7	5	4	9.41	9.83	7.20	5879427.5625		1283693.34375	5879427.5625		1283693.34375	Carbamidomethyl [C594]
P23634	Plasma membrane calcium-transporting ATPase 4	137.8	-	1	-	-	1	-	-	1	-	-	1	-	-	0.00	-	-	278607.71875	-	-	278607.71875	-	-		-
Q53FR4	Vacuolar protein sorting 35 variant (Fragment)	91.6	-	1	-	-	1	-	-	1	-	-	1	-	-	2.24	-	-		-	-		-	-		-
P51884	Lumican	38.4	-	2	-	-	1	-	-	1	-	-	1	-	-	1.63	-	-		-	-		-	-		-
B3KMC9	5-3 exoribonuclease	108.5	2	-	-	2	-	-	2	-	-	2	-	-	0.00	-	-	703478.125	-	-	703478.125	-	-		-	-
E9PRY8	Elongation factor 1-delta	76.5	2	2	-	1	1	-	1	1	-	1	1	-	0.00	2.10	-			-			-			-
P15924	#N/A	331.6	16	19	13	46	57	36	44	55	34	44	55	34	107.12	115.02	80.35	56462690.875	58859121.59375	20017804.1875	56462690.875	58859121.59375	20017804.1875	Oxidation [M924; M984; M2278]; Carbamidomethyl [C1805]	Oxidation [M783; M984]; Carbamidomethyl [C1805]	Oxidation [M924; M984; M1719]; Carbamidomethyl [C1805]
Q643R0	HCTP4	85.6	2	-	-	1	-	-	1	-	-	1	-	-	1.71	-	-		-	-		-	-		-	-
B4DJQ5	Glucosidase 2 subunit beta	60.1	-	7	-	-	4	-	-	4	-	-	4	-	-	8.30	-	-	2148907.5	-	-	2148907.5	-	-	Oxidation [M175]	-
Q6ZR64	#N/A	23.4	-	4	-	-	1	-	-	1	-	-	1	-	-	1.92	-	-		-	-		-	-		-
A0A1B2JLU7	Pyrroline-5-carboxylate reductase	33.4	3	-	-	1	-	-	1	-	-	1	-	-	1.75	-	-	1114273.875	-	-	1114273.875	-	-		-	-
Q9Y3C1	Nucleolar protein 16	21.2	4	-	-	1	-	-	1	-	-	1	-	-	0.00	-	-		-	-		-	-		-	-
A0A384MTJ7	#N/A	57.2	4	4	-	2	2	-	2	2	-	2	2	-	5.22	4.45	-	884077.375		-	884077.375		-			-
P11388	DNA topoisomerase 2-alpha	174.3	1	-	-	2	-	-	2	-	-	2	-	-	2.01	-	-	590851	-	-	590851	-	-		-	-
A0A494C039	#N/A	111.3	-	12	-	-	11	-	-	10	-	-	10	-	-	23.58	-	-	2955793.4375	-	-	2955793.4375	-	-	Oxidation [M255]; Carbamidomethyl [C805]	-
A0A499FI31	Squamous cell carcinoma antigen recognized by T-cells 3	111.9	-	-	2	-	-	2	-	-	2	-	-	2	-	-	1.69	-	-	4132443.203125	-	-	4132443.203125	-	-
A0A0S2Z492	#N/A	93.7	3	-	-	2	-	-	2	-	-	2	-	-	2.01	-	-	1420904.625	-	-	1420904.625	-	-		-	-
P04843	Dolichyl-diphosphooligosaccharide--protein glycosyltransferase subunit 1	68.5	2	11	-	1	6	-	1	6	-	1	6	-	3.10	14.84	-		3455345.75	-		3455345.75	-			-
Q59FF0	100 kDa coactivator (Fragment)	107.4	2	4	-	2	3	-	2	3	-	2	3	-	4.29	7.50	-	2353635.25	704933.3125	-	2353635.25	704933.3125	-			-
Q8IW75	#N/A	47.1	-	5	-	-	2	-	-	2	-	-	2	-	-	4.29	-	-		-	-		-	-		-
A8K3C3	#N/A	57.9	-	1	-	-	1	-	-	1	-	-	1	-	-	0.00	-	-		-	-		-	-		-
Q9BRL6	#N/A	32.3	5	-	-	2	-	-	2	-	-	2	-	-	4.39	-	-	7107547.125	-	-	7107547.125	-	-		-	-
Q96L46	#N/A	27.6	-	8	-	-	2	-	-	2	-	-	2	-	-	0.00	-	-	235555.421875	-	-	235555.421875	-	-		-
A0A024R1U4	#N/A	23.5	6	21	-	1	4	-	1	4	-	1	4	-	0.00	10.03	-		3391597.375	-		3391597.375	-			-
A0A6Q8PFJ0	#N/A	80.9	11	18	13	7	12	8	7	12	8	7	12	8	13.38	23.55	16.52	5254145.53125	2767089.15625	3927763.375	5254145.53125	2767089.15625	3927763.375	Oxidation [M540]	Oxidation [M371]	Oxidation [M371; M540]
Q8NBJ5	Procollagen galactosyltransferase 1	71.6	-	4	-	-	3	-	-	3	-	-	3	-	-	3.45	-	-		-	-		-	-		-
J3KTL2	#N/A	28.3	-	7	-	-	2	-	-	2	-	-	2	-	-	1.85	-	-	808129.25	-	-	808129.25	-	-		-
P08582	#N/A	80.2	-	1	-	-	1	-	-	1	-	-	1	-	-	0.00	-	-		-	-		-	-		-
P07737	Profilin-1	15.0	10	-	-	1	-	-	1	-	-	1	-	-	2.33	-	-		-	-		-	-		-	-
E7EX29	#N/A	28.0	13	17	9	3	4	2	3	4	2	2	3	1	7.14	8.30	5.23		736309			736309
A0A024R5F7	#N/A	54.5	-	4	-	-	2	-	-	2	-	-	2	-	-	2.47	-	-		-	-		-	-	Carbamidomethyl [C380]	-
D3DR22	#N/A	38.8	-	2	-	-	1	-	-	1	-	-	1	-	-	0.00	-	-	478274.8125	-	-	478274.8125	-	-		-
M0R2N5	Very-long-chain enoyl-CoA reductase	39.9	-	3	-	-	1	-	-	1	-	-	1	-	-	2.25	-	-		-	-		-	-		-
B2RDI5	Calcium-activated neutral proteinase 1	81.8	3	1	-	1	1	-	1	1	-	1	1	-	3.67	0.00	-			-			-			-
Q53HV2	#N/A	59.3	3	3	-	2	2	-	2	2	-	2	2	-	1.61	1.64	-	724172.15625	1093603.40625	-	724172.15625	1093603.40625	-			-
Q9HB00	#N/A	93.8	-	10	-	-	7	-	-	7	-	-	7	-	-	14.77	-	-	24702867.5	-	-	24702867.5	-	-		-
P50213	#N/A	39.6	-	3	2	-	1	1	-	1	1	-	1	1	-	1.98	0.00	-	2228629.75	1098629.125	-	2228629.75	1098629.125	-
B2R5M9	#N/A	83.5	-	3	-	-	2	-	-	2	-	-	2	-	-	2.50	-	-	658499.6875	-	-	658499.6875	-	-		-
A8K566	cDNA FLJ78246, highly similar to Homo sapiens splicing factor 3a, subunit 3, 60kDa (SF3A3), mRNA	58.8	2	1	-	1	1	-	1	1	-	1	1	-	2.54	0.00	-		3139666.25	-		3139666.25	-			-
P31930	#N/A	52.6	7	5	-	3	2	-	3	2	-	3	2	-	4.60	4.83	-	1499955.09375	535925.5	-	1499955.09375	535925.5	-	Carbamidomethyl [C380]	Carbamidomethyl [C380]	-
Q09028	Histone-binding protein RBBP4	47.6	8	-	-	3	-	-	3	-	-	3	-	-	7.25	-	-	1538818.03125	-	-	1538818.03125	-	-		-	-
E9PK25	Cofilin, non-muscle isoform	22.7	12	7	7	2	1	1	2	1	1	2	1	1	6.49	3.70	3.12
B4DEA8	cDNA FLJ56425, highly similar to Very-long-chain specific acyl-CoAdehydrogenase, mitochondrial	75.2	7	3	3	4	2	2	4	2	2	4	2	2	10.66	5.79	5.31		2816498.5	272338.09375		2816498.5	272338.09375
A0A1K0GXZ1	#N/A	19.2	29	34	27	5	7	6	4	5	4	4	5	4	16.22	13.60	17.92	16960896.75	25486177.75	54103594	16960896.75	25486177.75	54103594		Oxidation [M68]	Oxidation [M68]
A0A024R1X8	#N/A	81.7	23	20	17	17	16	13	14	13	11	14	13	11	44.62	39.58	33.19	18802760.03125	44859349.4375	4401518.46875	18802760.03125	44859349.4375	4401518.46875	Oxidation [M180; M193; M471]	Oxidation [M180; M193; M471]	Oxidation [M180; M193]
A4D0R1	#N/A	28.5	-	4	-	-	1	-	-	1	-	-	1	-	-	2.61	-	-	1750828.5	-	-	1750828.5	-	-		-
P05023	#N/A	112.8	4	11	1	3	10	1	3	10	1	3	10	1	9.17	20.59	2.40	756514.25	12260608.6875		756514.25	12260608.6875			Oxidation [M164]
Q6IB11	#N/A	21.7	-	4	-	-	1	-	-	1	-	-	1	-	-	0.00	-	-	838580.125	-	-	838580.125	-	-		-
F8VXC8	SWI/SNF complex subunit SMARCC2	136.1	1	-	-	1	-	-	1	-	-	1	-	-	2.29	-	-		-	-		-	-		-	-
A1LU37	#N/A	38.4	4	4	4	1	1	1	1	1	1	1	1	1	3.21	2.44	2.84	4157971	2559605		4157971	2559605
P49189	#N/A	53.8	-	2	-	-	1	-	-	1	-	-	1	-	-	1.81	-	-	372635.125	-	-	372635.125	-	-		-
O75477	#N/A	39.1	3	7	-	1	2	-	1	2	-	1	2	-	1.65	5.28	-		768054.8125	-		768054.8125	-			-
Q9BXP5	Serrate RNA effector molecule homolog	100.6	4	1	2	3	1	2	3	1	2	3	1	2	7.92	1.74	4.02	2005173.8125			2005173.8125
A0A384P5L2	#N/A	35.2	9	6	-	2	2	-	2	2	-	2	2	-	5.09	4.33	-	905218.1875		-	905218.1875		-			-
P59665	Neutrophil defensin 1	10.2	-	19	19	-	2	2	-	2	2	-	2	2	-	4.97	4.30	-	20663102.75	721286.875	-	20663102.75	721286.875	-	Carbamidomethyl [C73; C83]	Carbamidomethyl [C73; C83]
P0C0S5	#N/A	13.5	-	-	20	-	-	3	-	-	3	-	-	1	-	-	6.99	-	-		-	-		-	-
Q5T749	#N/A	64.1	5	5	8	3	3	5	3	3	5	3	3	5	5.67	7.58	10.24	1283322.625	710000.6875	2240811.75	1283322.625	710000.6875	2240811.75	Carbamidomethyl [C172; C333; C334]	Carbamidomethyl [C172; C333; C334]	Carbamidomethyl [C172; C333; C334; C391]
Q9NYU2	UDP-glucose:glycoprotein glucosyltransferase 1	177.1	-	1	-	-	1	-	-	1	-	-	1	-	-	2.19	-	-		-	-		-	-		-
B3KMV8	#N/A	74.7	-	3	-	-	2	-	-	2	-	-	2	-	-	2.51	-	-	594767.9375	-	-	594767.9375	-	-		-
A0A024RB75	#N/A	51.7	5	6	-	2	2	-	2	2	-	2	2	-	4.66	4.85	-	2463083.625	649241.875	-	2463083.625	649241.875	-			-
B2RE46	Dolichyl-diphosphooligosaccharide--protein glycosyltransferase subunit 2	69.3	-	12	-	-	6	-	-	6	-	-	6	-	-	17.46	-	-	3983972.9375	-	-	3983972.9375	-	-		-
V9HWI3	#N/A	44.5	-	11	-	-	5	-	-	5	-	-	5	-	-	8.00	-	-	6893976.8125	-	-	6893976.8125	-	-		-
Q6DD88	Atlastin-3	60.5	-	2	-	-	1	-	-	1	-	-	1	-	-	0.00	-	-	382128.90625	-	-	382128.90625	-	-		-
Q7Z3Y8	#N/A	49.8	-	-	7	-	-	11	-	-	3	-	-	1	-	-	20.27	-	-	1630750.75	-	-	1630750.75	-	-	Oxidation [M88]
A0A0A6YYL6	60S ribosomal protein L17	26.4	-	4	4	-	1	1	-	1	1	-	1	1	-	2.55	2.37	-	680114	539710.625	-	680114	539710.625	-
K9JA46	#N/A	84.6	13	23	8	10	16	5	9	14	5	3	7	2	21.78	39.94	11.51	2674358.0625	4105692.875	1188186.375	2674358.0625	4105692.875	1188186.375	Oxidation [M98]	Oxidation [M98]
Q6P4R2	Protocadherin alpha subfamily C, 2	109.4	-	1	-	-	1	-	-	1	-	-	1	-	-	0.00	-	-	1413569.125	-	-	1413569.125	-	-		-
Q96GQ7	#N/A	89.8	4	-	-	3	-	-	3	-	-	3	-	-	6.74	-	-	42986396	-	-	42986396	-	-		-	-
A0A0C4DG17	40S ribosomal protein SA	33.3	4	4	4	1	1	1	1	1	1	1	1	1	2.76	3.23	2.72
H7C2Q8	EBNA1 binding protein 2, isoform CRA_d	40.7	5	-	5	2	-	2	2	-	2	2	-	2	4.13	-	2.30	931671.5625	-		931671.5625	-			-
A8K9C4	#N/A	50.2	13	-	-	4	-	-	4	-	-	4	-	-	14.35	-	-	14203230	-	-	14203230	-	-	Oxidation [M276]	-	-
A0A024RC29	#N/A	99.9	3	4	-	2	3	-	2	3	-	2	3	-	5.88	9.21	-	1429427.125	1746395.8125	-	1429427.125	1746395.8125	-			-
A8K2U0	Alpha-2-macroglobulin-like protein 1	161.0	1	1	-	2	2	-	2	2	-	2	2	-	1.81	0.00	-	1150926.5	364153.40625	-	1150926.5	364153.40625	-			-
A0A0S2Z4Z9	#N/A	54.2	5	-	-	2	-	-	2	-	-	2	-	-	5.69	-	-	870857.8125	-	-	870857.8125	-	-		-	-
F8WAR4	MICOS complex subunit MIC19	27.7	4	4	-	1	1	-	1	1	-	1	1	-	0.00	0.00	-		760685.4375	-		760685.4375	-			-
G3V0E4	#N/A	54.2	-	2	-	-	1	-	-	1	-	-	1	-	-	2.09	-	-	1209707.75	-	-	1209707.75	-	-		-
A0A0U1RRH7	#N/A	18.5	16	5	21	2	1	3	2	1	3	2	1	1	5.33	0.00	9.07	14895570	4319048.5		14895570	4319048.5
A8KAP3	116 kDa U5 small nuclear ribonucleoprotein component	109.4	7	-	-	6	-	-	6	-	-	6	-	-	7.53	-	-	3357556.3125	-	-	3357556.3125	-	-		-	-
A9UFC0	#N/A	27.6	20	-	13	5	-	3	5	-	3	5	-	3	13.57	-	8.23		-	2459280.5		-	2459280.5		-	Oxidation [M213]
E9PB61	THO complex subunit 4	27.5	4	-	-	1	-	-	1	-	-	1	-	-	2.58	-	-		-	-		-	-		-	-
P05089	Arginase-1	34.7	20	23	20	5	7	5	5	6	5	5	6	5	11.16	15.87	12.77	2449243.6875	7094849.125	2136140.625	2449243.6875	7094849.125	2136140.625		Oxidation [M200]	Oxidation [M200]
P49327	Fatty acid synthase	273.3	-	0	-	-	1	-	-	1	-	-	1	-	-	1.63	-	-	3558130.5	-	-	3558130.5	-	-		-
B2RA03	#N/A	48.0	7	7	3	5	5	4	3	3	2	2	2	1	8.60	7.86	1.89	1625646.375	1213660.75	203811.828125	1625646.375	1213660.75	203811.828125
A8K6Q8	Transferrin receptor protein 1	84.8	-	12	-	-	8	-	-	8	-	-	8	-	-	21.56	-	-	2535264.5625	-	-	2535264.5625	-	-		-
Q53GB0	Mitochondrial import receptor subunit TOM22 homolog (Fragment)	15.5	-	8	-	-	1	-	-	1	-	-	1	-	-	2.57	-	-		-	-		-	-	Oxidation [M108]	-
A0A0B4J269	G_PROTEIN_RECEP_F1_2 domain-containing protein	88.3	-	5	-	-	4	-	-	4	-	-	1	-	-	8.29	-	-		-	-		-	-		-
O15173	#N/A	23.8	-	4	-	-	1	-	-	1	-	-	1	-	-	0.00	-	-	647213.625	-	-	647213.625	-	-		-
A0A090N7V5	#N/A	21.0	23	16	10	4	3	2	4	3	2	4	3	2	9.61	6.85	4.19	2413794.8125	3884731.875	1104409.1875	2413794.8125	3884731.875	1104409.1875
I0B0K7	Truncated profilaggrin	294.3	2	4	2	4	5	5	4	5	5	4	5	5	11.32	14.12	5.46	3546926		1325265.40625	3546926		1325265.40625
A0A024R713	Dihydrolipoyl dehydrogenase	54.1	2	2	4	1	1	2	1	1	2	1	1	2	2.10	2.50	2.39	783118.875	3223476	236973.421875	783118.875	3223476	236973.421875
B4DI54	#N/A	77.5	-	7	-	-	4	-	-	4	-	-	1	-	-	9.30	-	-		-	-		-	-		-
B2RDW1	#N/A	18.0	22	-	-	3	-	-	3	-	-	3	-	-	8.94	-	-	37505365	-	-	37505365	-	-		-	-
P04792	#N/A	22.8	-	10	-	-	3	-	-	3	-	-	3	-	-	2.28	-	-	1777645.9375	-	-	1777645.9375	-	-		-
F8W031	DUF3456 domain-containing protein (Fragment)	29.2	-	4	-	-	1	-	-	1	-	-	1	-	-	2.33	-	-	795798.125	-	-	795798.125	-	-		-
Q8TC04	#N/A	48.1	7	9	5	3	4	2	3	4	2	2	3	1	4.97	7.54	3.86
P78386	#N/A	55.8	-	-	3	-	-	2	-	-	2	-	-	1	-	-	0.00	-	-	265330.78125	-	-	265330.78125	-	-
A0A087WYR3	Tumor protein D54	23.8	-	5	-	-	1	-	-	1	-	-	1	-	-	1.88	-	-		-	-		-	-		-
V9HW31	#N/A	56.5	18	16	14	9	9	7	8	7	6	8	7	6	23.66	23.63	15.98	19702954.1875	13904053.59375	3967341.5	19702954.1875	13904053.59375	3967341.5	Oxidation [M113]	Oxidation [M113]	Oxidation [M113; M145]
P04083	#N/A	38.7	8	8	-	2	3	-	2	3	-	2	3	-	6.30	4.08	-		1273844.5	-		1273844.5	-			-
B3KXY9	Hexokinase	106.2	2	4	-	2	5	-	2	5	-	2	5	-	1.87	5.52	-	198258.25	1739483.34375	-	198258.25	1739483.34375	-			-
A0A024R755	#N/A	37.1	-	3	-	-	1	-	-	1	-	-	1	-	-	0.00	-	-	462316.03125	-	-	462316.03125	-	-		-
Q14240	#N/A	46.4	-	-	6	-	-	2	-	-	2	-	-	2	-	-	4.83	-	-		-	-		-	-
A0A024R292	#N/A	36.2	-	3	-	-	1	-	-	1	-	-	1	-	-	1.63	-	-		-	-		-	-		-
P68371	#N/A	49.8	10	18	12	5	8	5	4	7	5	4	2	1	11.81	20.45	10.44	5236829.25	1097839.75		5236829.25	1097839.75		Oxidation [M257; M330]	Oxidation [M73; M330]	Oxidation [M257; M330]
A8K9K6	cDNA FLJ76962, highly similar to Homo sapiens nucleolar protein 5A (56kDa with KKE/D repeat) (NOL5A), mRNA	65.9	10	-	-	5	-	-	5	-	-	5	-	-	8.60	-	-	401491	-	-	401491	-	-		-	-
Q7RTP6	[F-actin]-monooxygenase MICAL3	224.2	-	0	-	-	1	-	-	1	-	-	1	-	-	0.00	-	-		-	-		-	-		-
A8K5C8	cDNA FLJ77537, highly similar to Homo sapiens zinc finger protein 26 (KOX 20) (ZNF26), mRNA	61.1	-	2	-	-	1	-	-	1	-	-	1	-	-	1.98	-	-		-	-		-	-		-
A0A384NKS6	Clusterin	57.8	-	2	-	-	1	-	-	1	-	-	1	-	-	2.71	-	-		-	-		-	-		-
B2R491	40S ribosomal protein S4	29.6	12	4	14	3	1	4	3	1	4	3	1	4	7.70	0.00	9.23	2577010.625		1510409.734375	2577010.625		1510409.734375
P55060	Exportin-2	110.3	8	4	4	7	4	4	7	4	4	7	4	4	12.76	4.37	4.28	9868365.15625	5132982.5	3310981.5	9868365.15625	5132982.5	3310981.5	Carbamidomethyl [C272]
A0A0S2Z3G9	#N/A	104.8	3	-	-	2	-	-	2	-	-	2	-	-	4.32	-	-		-	-		-	-		-	-
Q96HS1	Serine/threonine-protein phosphatase PGAM5, mitochondrial	32.0	-	4	-	-	1	-	-	1	-	-	1	-	-	0.00	-	-		-	-		-	-		-
P38159	RNA-binding motif protein, X chromosome	42.3	5	4	3	2	2	1	2	2	1	2	2	1	2.06	0.00	2.11	1297893.65625	526717.765625	161996.421875	1297893.65625	526717.765625	161996.421875
F6IR49	#N/A	38.1	-	7	-	-	1	-	-	1	-	-	1	-	-	4.55	-	-	596603.5	-	-	596603.5	-	-		-
A0A0C4DG49	#N/A	45.3	-	3	-	-	1	-	-	1	-	-	1	-	-	0.00	-	-		-	-		-	-		-
A0A024R0H1	#N/A	53.9	-	3	-	-	1	-	-	1	-	-	1	-	-	3.49	-	-		-	-		-	-		-
P61254	#N/A	17.2	17	-	-	3	-	-	3	-	-	3	-	-	4.09	-	-	2650866.5	-	-	2650866.5	-	-		-	-
A0A024R1N1	#N/A	226.4	2	7	-	4	13	-	4	12	-	4	12	-	8.48	29.62	-	12673122.0625	17677682	-	12673122.0625	17677682	-			-
A4D1M3	Carboxypeptidase A4	47.3	3	6	5	1	3	2	1	3	2	1	3	2	0.00	4.59	3.90		619080.75			619080.75
V9HWE1	Vimentin	53.6	32	21	25	15	11	12	14	10	11	13	8	10	33.85	14.63	21.50	14441517.9375	2896084.125	4870253.421875	14441517.9375	2896084.125	4870253.421875	Oxidation [M154; M193; M372; M376]		Oxidation [M154; M372; M376]
A5PL32	#N/A	48.5	-	2	-	-	1	-	-	1	-	-	1	-	-	0.00	-	-	513298.5	-	-	513298.5	-	-		-
A0A024QYY0	#N/A	51.4	-	2	-	-	1	-	-	1	-	-	1	-	-	1.99	-	-		-	-		-	-		-
B4DT31	#N/A	69.8	3	-	3	2	-	2	2	-	2	2	-	2	4.80	-	3.69		-	450087.75		-	450087.75		-
B4DSS4	#N/A	106.0	-	1	-	-	1	-	-	1	-	-	1	-	-	0.00	-	-	769700.6875	-	-	769700.6875	-	-		-
Q13724	Mannosyl-oligosaccharide glucosidase	91.9	-	1	-	-	1	-	-	1	-	-	1	-	-	0.00	-	-		-	-		-	-		-
H3BNC9	40S ribosomal protein S17	64.5	2	-	-	1	-	-	1	-	-	1	-	-	0.00	-	-		-	-		-	-		-	-
P13647	#N/A	62.3	52	50	51	54	53	43	38	40	34	22	4	18	130.85	113.87	103.13	341601017.125	88953519	155800956.3125	341601017.125	88953519	155800956.3125	Oxidation [M247; M284; M297; M303; M457]; Carbamidomethyl [C55; C407; C479]	Oxidation [M247; M274; M284; M297; M303; M389; M457]; Carbamidomethyl [C55; C479]	Oxidation [M247; M274; M284; M297; M303]; Carbamidomethyl [C55; C407; C479]
O00299	#N/A	26.9	-	5	-	-	1	-	-	1	-	-	1	-	-	2.15	-	-		-	-		-	-		-
O94826	#N/A	67.4	-	1	-	-	1	-	-	1	-	-	1	-	-	0.00	-	-	5880139.5	-	-	5880139.5	-	-		-
P02489	#N/A	19.9	-	6	17	-	1	3	-	1	3	-	1	3	-	1.92	4.08	-		463971.125	-		463971.125	-
D3DQ70	SERPINE1 mRNA binding protein 1, isoform CRA_d	50.9	-	8	-	-	3	-	-	3	-	-	3	-	-	8.51	-	-	665033.375	-	-	665033.375	-	-		-
P17987	#N/A	60.3	4	2	2	2	1	1	2	1	1	2	1	1	3.57	3.16	2.22	609365.3125	359995.875	92692.453125	609365.3125	359995.875	92692.453125
O14979	#N/A	46.4	-	2	-	-	1	-	-	1	-	-	1	-	-	0.00	-	-		-	-		-	-		-
A0A1W2PRS1	Lysosome membrane protein 2 (Fragment)	58.1	-	6	-	-	3	-	-	3	-	-	3	-	-	2.22	-	-	676502.5625	-	-	676502.5625	-	-		-
A8K8F6	cDNA FLJ78417, highly similar to Homo sapiens low density lipoprotein receptor-related protein associated protein 1 (LRPAP1), mRNA	41.4	-	2	-	-	1	-	-	1	-	-	1	-	-	1.72	-	-		-	-		-	-		-
P13498	Cytochrome b-245 light chain	21.0	-	5	-	-	1	-	-	1	-	-	1	-	-	0.00	-	-	726800.5625	-	-	726800.5625	-	-		-
V9HW55	#N/A	30.2	-	3	-	-	1	-	-	1	-	-	1	-	-	1.91	-	-		-	-		-	-		-
P61224	#N/A	20.8	-	13	-	-	2	-	-	2	-	-	2	-	-	5.06	-	-		-	-		-	-		-
Q9H6F5	Coiled-coil domain-containing protein 86	40.2	18	-	-	6	-	-	6	-	-	6	-	-	13.64	-	-	2798212	-	-	2798212	-	-		-	-
B4DWA7	Serine hydroxymethyltransferase	56.3	6	5	-	3	3	-	3	3	-	3	3	-	6.88	4.66	-	4594053.75	1853119.4375	-	4594053.75	1853119.4375	-			-
I4AY87	Epididymis secretory sperm binding protein (Fragment)	12.5	-	8	-	-	1	-	-	1	-	-	1	-	-	1.75	-	-		-	-		-	-	Carbamidomethyl [C81]	-
Q01469	#N/A	15.2	13	7	13	2	1	2	2	1	2	2	1	2	4.82	2.49	4.58		3169284	1885378.8125		3169284	1885378.8125
Q08380	Galectin-3-binding protein	65.3	-	2	-	-	1	-	-	1	-	-	1	-	-	2.07	-	-		-	-		-	-		-
A8K3K1	#N/A	42.0	23	22	16	9	8	5	7	7	5	1	1	1	20.89	19.76	12.43		1121955.875			1121955.875		Oxidation [M327]	Oxidation [M84]
B2RDF2	Pescadillo homolog	68.0	3	-	-	2	-	-	2	-	-	2	-	-	2.00	-	-		-	-		-	-		-	-
Q59GX2	Glucose transporter type 1, erythrocyte/brain (Fragment)	57.0	-	5	-	-	2	-	-	2	-	-	2	-	-	4.40	-	-		-	-		-	-		-
A0A024R6I7	#N/A	46.7	2	-	-	1	-	-	1	-	-	1	-	-	2.34	-	-	784033.5625	-	-	784033.5625	-	-		-	-
B7Z6L0	#N/A	65.6	-	1	-	-	1	-	-	1	-	-	1	-	-	1.77	-	-		-	-		-	-		-
B2R802	#N/A	31.3	-	3	-	-	1	-	-	1	-	-	1	-	-	1.88	-	-		-	-		-	-		-
B4E1T1	#N/A	58.8	-	47	-	-	49	-	-	37	-	-	0	-	-	105.79	-	-		-	-		-	-	Oxidation [M212; M239; M249; M262; M268; M354; M422]; Carbamidomethyl [C444]	-
P81605	Dermcidin	11.3	23	23	23	3	3	3	3	3	3	3	3	3	9.86	9.13	9.65	68197891.875	139083666.75	32156022	68197891.875	139083666.75	32156022
Q9UKX2	#N/A	222.9	2	-	-	4	-	-	4	-	-	4	-	-	5.21	-	-	3168553.4375	-	-	3168553.4375	-	-		-	-
A0A6Q8PFE1	Apoptosis-inducing factor 1, mitochondrial	67.9	-	2	-	-	1	-	-	1	-	-	1	-	-	2.21	-	-		-	-		-	-		-
A0A024RD80	#N/A	83.2	14	24	8	11	17	5	10	15	5	4	7	2	20.08	37.91	10.79	8196159.25	7272533.5	993563.5	8196159.25	7272533.5	993563.5	Oxidation [M93]	Oxidation [M93]
P29401	Transketolase	67.8	17	13	7	8	6	3	8	6	3	8	6	3	20.38	12.10	7.93	5660564.5	6309299.5625	742407.875	5660564.5	6309299.5625	742407.875
P62851	40S ribosomal protein S25	13.7	-	15	15	-	2	2	-	2	2	-	2	2	-	3.74	3.69	-	709906.625	605788	-	709906.625	605788	-
Q7L0Y3	tRNA methyltransferase 10 homolog C	47.3	5	-	-	2	-	-	2	-	-	2	-	-	2.22	-	-		-	-		-	-		-	-
Q96AG4	#N/A	34.9	-	7	-	-	2	-	-	2	-	-	2	-	-	2.73	-	-	1336980.875	-	-	1336980.875	-	-		-
B2R853	#N/A	60.0	47	46	44	40	41	35	31	32	28	1	1	1	101.75	95.08	79.15	1200515.875			1200515.875			Oxidation [M242; M279; M322; M452]; Carbamidomethyl [C51; C77; C474]	Oxidation [M242; M279; M309; M322; M452]; Carbamidomethyl [C51; C474]	Oxidation [M242; M279; M452]; Carbamidomethyl [C51; C474]
Q9NQC3	#N/A	129.9	-	4	-	-	3	-	-	3	-	-	3	-	-	8.91	-	-	12378772.5	-	-	12378772.5	-	-		-
Q6E0U4	#N/A	47.1	4	-	-	1	-	-	1	-	-	1	-	-	2.49	-	-		-	-		-	-		-	-
A0A0S2Z3H6	Cleft lip and palate associated transmembrane protein 1 isoform 1 (Fragment)	77.9	-	2	-	-	2	-	-	2	-	-	2	-	-	5.78	-	-	367436.21875	-	-	367436.21875	-	-		-
A8K1E9	#N/A	54.2	6	-	4	3	-	2	3	-	2	3	-	2	5.37	-	4.71	1176772	-	478772.75	1176772	-	478772.75		-
F4ZW66	#N/A	95.7	2	-	-	2	-	-	2	-	-	2	-	-	3.52	-	-	964229.3125	-	-	964229.3125	-	-		-	-
Q9NX58	Cell growth-regulating nucleolar protein	43.6	20	-	9	6	-	2	6	-	2	6	-	2	17.38	-	7.57	4387055.25	-	299100.84375	4387055.25	-	299100.84375		-
A0A140VJQ4	Ornithine--oxo-acid aminotransferase	48.5	2	2	-	1	1	-	1	1	-	1	1	-	2.49	0.00	-	791329.75	887115.6875	-	791329.75	887115.6875	-			-
P05165	#N/A	80.0	3	-	-	2	-	-	2	-	-	2	-	-	1.75	-	-	7661206.75	-	-	7661206.75	-	-		-	-
X6RBG4	Uromodulin	75.6	10	13	7	5	8	6	5	8	4	5	8	4	12.98	16.53	11.28	1340382.125	3039000.125	3080935.875	1340382.125	3039000.125	3080935.875	Carbamidomethyl [C244; C384; C474; C615; C620]; Oxidation [M623]	Carbamidomethyl [C266; C384; C438; C474; C615; C620]; Oxidation [M623]	Carbamidomethyl [C615; C620]; Oxidation [M504; M601; M623]
B9VP24	#N/A	19.8	-	11	-	-	2	-	-	2	-	-	1	-	-	1.99	-	-		-	-		-	-	Carbamidomethyl [C122]	-
A0A024R5Z9	Pyruvate kinase	58.0	14	23	9	5	12	6	5	11	5	5	11	5	13.39	28.16	5.54	2699071.875	12289371.15625	824349.375	2699071.875	12289371.15625	824349.375		Carbamidomethyl [C474]; Oxidation [M149]	Oxidation [M149]
Q9BU23	Lipase maturation factor 2	79.6	-	1	-	-	1	-	-	1	-	-	1	-	-	1.62	-	-	618927.1875	-	-	618927.1875	-	-		-
Q5U0I6	#N/A	22.7	-	3	-	-	1	-	-	1	-	-	1	-	-	0.00	-	-		-	-		-	-		-
P05387	#N/A	11.7	-	-	10	-	-	1	-	-	1	-	-	1	-	-	2.51	-	-		-	-		-	-
E7ETY2	#N/A	152.2	-	1	7	-	1	10	-	1	10	-	1	10	-	0.00	17.44	-		3721528.96875	-		3721528.96875	-
E9PCR7	2-oxoglutarate dehydrogenase, mitochondrial	117.6	-	-	2	-	-	2	-	-	2	-	-	2	-	-	1.69	-	-	1310619.875	-	-	1310619.875	-	-
P15531	Nucleoside diphosphate kinase A	17.1	-	15	-	-	2	-	-	2	-	-	2	-	-	1.97	-	-	442109.6875	-	-	442109.6875	-	-	Carbamidomethyl [C109]	-
A0A024R4K3	#N/A	35.5	14	3	-	4	1	-	4	1	-	4	1	-	9.21	1.94	-	11928059.75		-	11928059.75		-	Carbamidomethyl [C93; C212]		-
Q13283	#N/A	52.1	2	2	-	1	1	-	1	1	-	1	1	-	2.20	2.18	-		685424.9375	-		685424.9375	-			-
Q92522	#N/A	22.5	5	-	10	1	-	2	1	-	2	1	-	2	2.84	-	4.36		-			-			-
A0A0A0MTI1	Delta(24)-sterol reductase	61.4	-	1	-	-	1	-	-	1	-	-	1	-	-	2.31	-	-		-	-		-	-		-
B4DKV4	#N/A	55.7	-	-	40	-	-	28	-	-	23	-	-	1	-	-	60.56	-	-		-	-		-	-	Oxidation [M242; M414]; Carbamidomethyl [C51; C436]
C9JC84	#N/A	52.3	9	3	7	3	1	3	3	1	3	3	1	3	7.94	2.96	4.90	2689055.875	563790.9375	762699.578125	2689055.875	563790.9375	762699.578125	Carbamidomethyl [C34; C35]		Carbamidomethyl [C34; C35]; Oxidation [M298]
A8K818	cDNA FLJ75784, highly similar to Homo sapiens CD3E antigen, epsilon polypeptide associated protein (CD3EAP), mRNA	54.9	-	7	-	-	1	-	-	1	-	-	1	-	-	0.00	-	-	6733995	-	-	6733995	-	-		-
Q2QD20	#N/A	44.3	-	3	-	-	1	-	-	1	-	-	1	-	-	2.14	-	-	401166.28125	-	-	401166.28125	-	-		-
B2R8I2	#N/A	59.5	-	4	-	-	1	-	-	1	-	-	1	-	-	0.00	-	-	284196.65625	-	-	284196.65625	-	-		-
A6QKW0	SHINC3	27.9	-	4	-	-	1	-	-	1	-	-	1	-	-	2.86	-	-		-	-		-	-		-
D3DSQ1	N-acylsphingosine amidohydrolase (Acid ceramidase) 1, isoform CRA_c	60.6	-	1	-	-	1	-	-	1	-	-	1	-	-	2.01	-	-	647591.625	-	-	647591.625	-	-		-
P13995	Bifunctional methylenetetrahydrofolate dehydrogenase/cyclohydrolase, mitochondrial	37.9	6	3	-	2	1	-	2	1	-	2	1	-	4.57	0.00	-	134544.25		-	134544.25		-			-
A0A494C0J7	#N/A	78.8	20	12	12	13	9	9	13	9	9	13	9	9	30.76	21.87	19.32	11993882.125	11730453.9375	3445181.75	11993882.125	11730453.9375	3445181.75	Oxidation [M88]
Q99623	#N/A	33.3	14	27	7	4	8	2	4	8	2	4	8	2	6.38	16.84	3.96		4875091.125			4875091.125
A0A590UK80	Uncharacterized protein (Fragment)	121.0	2	1	-	3	3	-	3	2	-	3	2	-	1.82	0.00	-			-			-			-
Q16629	#N/A	27.4	-	5	-	-	1	-	-	1	-	-	1	-	-	1.82	-	-		-	-		-	-		-
P46087	Probable 28S rRNA (cytosine(4447)-C(5))-methyltransferase	89.2	12	1	3	8	1	3	8	1	3	8	1	3	18.11	1.61	4.22	246948359.3125		4129526	246948359.3125		4129526
A6NMY6	#N/A	38.6	28	-	22	9	-	7	9	-	7	9	-	7	17.64	-	12.20	22033986.0625	-	1394083	22033986.0625	-	1394083	Oxidation [M240]	-	Oxidation [M171; M240]
Q04695	#N/A	48.1	30	35	38	21	26	20	15	19	17	6	7	9	39.09	44.17	34.58	5812620.75	3893047	3096403.9375	5812620.75	3893047	3096403.9375	Oxidation [M226]	Oxidation [M226]	Oxidation [M241; M256]; Carbamidomethyl [C40]
E5KND7	#N/A	83.4	2	-	-	2	-	-	2	-	-	2	-	-	2.17	-	-	1475072.25	-	-	1475072.25	-	-		-	-
I3L504	Eukaryotic translation initiation factor 5A-1	20.5	11	11	-	2	2	-	2	2	-	2	2	-	4.77	4.15	-			-			-			-
B4E1T5	#N/A	48.9	-	5	-	-	2	-	-	2	-	-	2	-	-	5.21	-	-	438657.15625	-	-	438657.15625	-	-		-
B2RBR9	#N/A	97.1	-	1	-	-	1	-	-	1	-	-	1	-	-	2.26	-	-		-	-		-	-		-
H0Y449	Y-box-binding protein 1 (Fragment)	42.0	5	-	-	1	-	-	1	-	-	1	-	-	3.43	-	-		-	-		-	-		-	-
A0A024R0Z3	#N/A	95.5	1	-	-	1	-	-	1	-	-	1	-	-	1.61	-	-		-	-		-	-		-	-
D9ZGF2	Collagen, type VI, alpha 3	343.5	-	2	-	-	5	-	-	5	-	-	5	-	-	5.73	-	-	2371298.46875	-	-	2371298.46875	-	-		-
P08962	CD63 antigen	25.6	-	4	4	-	2	1	-	1	1	-	1	1	-	2.43	1.89	-			-			-	Oxidation [M112]	Oxidation [M112]
P05787	#N/A	53.7	16	16	11	16	17	13	12	12	9	3	2	1	32.82	27.14	21.52	2845717.375	819375.0625	431151.53125	2845717.375	819375.0625	431151.53125	Oxidation [M378]	Oxidation [M378]	Oxidation [M378]
V9HWF4	Phosphoglycerate kinase	44.6	6	14	9	2	5	3	2	5	3	2	5	3	5.70	10.08	5.10	956193.3125	2459362.75		956193.3125	2459362.75
A0A2U3TZU2	Glucose-6-phosphate isomerase	67.2	-	1	4	-	1	2	-	1	2	-	1	2	-	0.00	2.33	-		142263.40625	-		142263.40625	-
O75396	#N/A	24.6	-	5	-	-	1	-	-	1	-	-	1	-	-	1.85	-	-	521516.09375	-	-	521516.09375	-	-		-
Q0IIN1	#N/A	61.8	26	28	26	23	27	26	17	17	16	12	12	10	47.91	70.50	60.84	10216691.6875	8299263.1875	4560582.328125	10216691.6875	8299263.1875	4560582.328125	Oxidation [M234]	Oxidation [M234; M243]	Oxidation [M234; M243]; Carbamidomethyl [C83]
B4DU42	cDNA FLJ56153, highly similar to Homo sapiens transforming growth factor beta regulator 4 (TBRG4), transcript variant 1, mRNA	71.8	3	-	-	2	-	-	2	-	-	2	-	-	2.39	-	-	566449.3125	-	-	566449.3125	-	-		-	-
P26641	Elongation factor 1-gamma	50.1	3	10	-	1	6	-	1	6	-	1	6	-	3.56	12.58	-			-			-			-
P50402	#N/A	29.0	-	4	-	-	1	-	-	1	-	-	1	-	-	1.95	-	-	248105.6875	-	-	248105.6875	-	-		-
A0A087X0X3	Heterogeneous nuclear ribonucleoprotein M	77.5	8	1	2	5	1	1	5	1	1	5	1	1	9.42	0.00	1.81	2172269.0625			2172269.0625
Q9UBV2	Protein sel-1 homolog 1	88.7	-	1	-	-	1	-	-	1	-	-	1	-	-	2.36	-	-		-	-		-	-		-
A0A024RDS1	#N/A	96.8	-	1	-	-	1	-	-	1	-	-	1	-	-	1.98	-	-		-	-		-	-		-
A0A384NPU5	#N/A	48.1	-	18	-	-	6	-	-	6	-	-	6	-	-	17.11	-	-	3448281.5	-	-	3448281.5	-	-		-
P05109	#N/A	10.8	24	41	19	2	6	2	2	5	2	2	5	2	5.43	11.96	3.80	1205234	4175141.25		1205234	4175141.25		Carbamidomethyl [C42]	Carbamidomethyl [C42]; Oxidation [M1]
Q8TA92	Similar to AFG3 ATPase family gene 3-like 2 (Yeast) (Fragment)	90.1	2	2	-	2	2	-	2	2	-	2	2	-	2.20	3.84	-	450897		-	450897		-			-
A8K964	Pinin	81.5	-	1	-	-	1	-	-	1	-	-	1	-	-	2.02	-	-		-	-		-	-		-
P08754	Guanine nucleotide-binding protein G(i) subunit alpha-3	40.5	2	-	-	1	-	-	1	-	-	1	-	-	1.79	-	-		-	-		-	-		-	-
A0A024R4M0	40S ribosomal protein S9	22.6	8	4	4	2	1	1	2	1	1	2	1	1	1.98	2.02	1.69	823911.4375	946896.4375	265917.6875	823911.4375	946896.4375	265917.6875
Q4KWH8	1-phosphatidylinositol 4,5-bisphosphate phosphodiesterase eta-1	189.1	-	0	-	-	1	-	-	1	-	-	1	-	-	1.96	-	-		-	-		-	-		-
A0A024QZH6	#N/A	139.2	2	-	-	2	-	-	2	-	-	2	-	-	5.80	-	-		-	-		-	-		-	-
Q53GL6	#N/A	32.5	3	3	3	1	1	1	1	1	1	1	1	1	1.66	0.00	1.64		18815372	10675920		18815372	10675920
A7BI36	p180/ribosome receptor	165.6	-	2	-	-	2	-	-	2	-	-	2	-	-	4.95	-	-		-	-		-	-		-
O60282	#N/A	109.4	-	1	-	-	1	-	-	1	-	-	1	-	-	0.00	-	-	3972355	-	-	3972355	-	-		-
O43242	26S proteasome non-ATPase regulatory subunit 3	60.9	-	1	-	-	1	-	-	1	-	-	1	-	-	1.66	-	-		-	-		-	-		-
Q9UMS4	Pre-mRNA-processing factor 19	55.1	3	-	3	1	-	1	1	-	1	1	-	1	3.00	-	2.69	1303025.75	-	552976.8125	1303025.75	-	552976.8125		-
A0A140VJT8	#N/A	49.9	-	2	-	-	1	-	-	1	-	-	1	-	-	0.00	-	-	2728737	-	-	2728737	-	-		-
B2R4R0	#N/A	11.4	23	12	33	2	1	3	2	1	3	2	1	3	5.14	2.86	7.63	5198676.75		4774159.25	5198676.75		4774159.25	Oxidation [M85]		Oxidation [M85]
Q8NBJ4	#N/A	45.3	-	2	-	-	1	-	-	1	-	-	1	-	-	2.36	-	-	3021459	-	-	3021459	-	-		-
B2R4P2	#N/A	22.2	24	-	20	6	-	5	5	-	4	3	-	3	12.72	-	10.54	4335325.875	-	1191574.875	4335325.875	-	1191574.875		-
A0A087WU53	Dolichyl-diphosphooligosaccharide--protein glycosyltransferase subunit MAGT1	41.5	-	2	-	-	1	-	-	1	-	-	1	-	-	2.28	-	-		-	-		-	-		-
P27824	#N/A	67.5	6	22	-	3	11	-	3	11	-	3	11	-	6.26	26.50	-	8718301.75	26034864.625	-	8718301.75	26034864.625	-			-
P05362	Intercellular adhesion molecule 1	57.8	-	3	-	-	1	-	-	1	-	-	1	-	-	2.96	-	-		-	-		-	-		-
P23526	Adenosylhomocysteinase	47.7	7	13	-	3	5	-	3	5	-	3	5	-	5.14	10.08	-		1892405.25	-		1892405.25	-			-
A0A024R1K8	Splicing factor 3a, subunit 1, 120kDa, isoform CRA_a	88.8	2	2	-	1	2	-	1	2	-	1	2	-	0.00	0.00	-	522681.5	228648.359375	-	522681.5	228648.359375	-			-
A0A7D5Q2L7	NAD(P) dependent steroid dehydrogenase-like protein transcript variant	41.9	-	3	-	-	1	-	-	1	-	-	1	-	-	1.91	-	-		-	-		-	-		-
A0A384MEE7	#N/A	46.9	-	4	-	-	2	-	-	2	-	-	2	-	-	3.36	-	-	404022.84375	-	-	404022.84375	-	-		-
Q53GZ6	#N/A	70.9	15	-	-	8	-	-	8	-	-	5	-	-	22.59	-	-	2453979.5625	-	-	2453979.5625	-	-		-	-
B4DPG9	cDNA FLJ59630, highly similar to Growth hormone-inducible transmembrane protein	37.5	-	6	-	-	2	-	-	2	-	-	2	-	-	1.61	-	-		-	-		-	-	Oxidation [M310]	-
Q9NTJ3	#N/A	147.1	1	-	-	1	-	-	1	-	-	1	-	-	2.17	-	-		-	-		-	-		-	-
C9IZQ1	Signal sequence receptor subunit alpha	33.9	-	3	-	-	1	-	-	1	-	-	1	-	-	0.00	-	-	820635.1875	-	-	820635.1875	-	-		-
P60866	40S ribosomal protein S20	13.4	-	-	9	-	-	1	-	-	1	-	-	1	-	-	2.69	-	-	329916.03125	-	-	329916.03125	-	-
O75533	Splicing factor 3B subunit 1	145.7	-	1	-	-	1	-	-	1	-	-	1	-	-	2.17	-	-	806760.625	-	-	806760.625	-	-		-
B4DLJ3	#N/A	25.4	-	4	-	-	1	-	-	1	-	-	1	-	-	2.42	-	-	503075.375	-	-	503075.375	-	-		-
A0A3B3IUB5	Minor histocompatibility antigen H13	46.3	-	9	-	-	5	-	-	4	-	-	4	-	-	9.92	-	-	2770501.5	-	-	2770501.5	-	-	Oxidation [M66]	-
J3KN66	Torsin-1A-interacting protein 1	67.8	-	2	-	-	1	-	-	1	-	-	1	-	-	0.00	-	-	357122.15625	-	-	357122.15625	-	-		-
Q53G85	#N/A	50.1	-	9	-	-	4	-	-	4	-	-	4	-	-	8.40	-	-	4218267.75	-	-	4218267.75	-	-		-
Q13151	#N/A	30.8	4	-	-	1	-	-	1	-	-	1	-	-	2.30	-	-		-	-		-	-		-	-
G3V2S9	#N/A	13.9	8	-	-	1	-	-	1	-	-	1	-	-	2.13	-	-		-	-		-	-		-	-
P35908	#N/A	65.4	79	84	69	86	101	72	47	54	42	37	42	32	261.45	292.72	203.73	2308588587.25	2715184868.75	628919642.25	2308588587.25	2715184868.75	628919642.25	Oxidation [M216; M257; M294; M337; M491]; Carbamidomethyl [C42; C489]	Oxidation [M216; M257; M294; M337; M467; M491]; Carbamidomethyl [C42; C489]	Oxidation [M257; M294; M337; M467]; Carbamidomethyl [C42; C489]
P42167	#N/A	50.6	-	5	-	-	2	-	-	2	-	-	2	-	-	4.03	-	-	432160.28125	-	-	432160.28125	-	-		-
Q03252	#N/A	69.9	-	7	-	-	5	-	-	5	-	-	4	-	-	6.00	-	-	1079579.375	-	-	1079579.375	-	-		-
Q99442	Translocation protein SEC62	45.8	-	2	-	-	1	-	-	1	-	-	1	-	-	1.65	-	-	483827.1875	-	-	483827.1875	-	-		-
H0YFD6	Enoyl-CoA hydratase	86.3	5	-	3	4	-	2	4	-	2	4	-	2	7.53	-	2.42	4365578.125	-	276915.59375	4365578.125	-	276915.59375		-
G9K388	YWHAE/FAM22A fusion protein (Fragment)	41.2	-	5	-	-	2	-	-	2	-	-	1	-	-	4.39	-	-	896352.625	-	-	896352.625	-	-		-
Q08945	FACT complex subunit SSRP1	81.0	3	1	2	2	1	2	2	1	2	2	1	2	2.25	0.00	0.00
P26373	60S ribosomal protein L13	24.2	-	4	-	-	1	-	-	1	-	-	1	-	-	1.75	-	-	7219050	-	-	7219050	-	-		-
A8K132	Glutaminase	73.5	10	3	4	5	1	2	5	1	2	5	1	2	13.28	2.81	1.89	2849530.125			2849530.125
A0A384N6B9	#N/A	38.6	-	3	-	-	1	-	-	1	-	-	1	-	-	1.96	-	-		-	-		-	-		-
B4DQJ7	#N/A	36.8	-	2	-	-	1	-	-	1	-	-	1	-	-	0.00	-	-	344567.96875	-	-	344567.96875	-	-		-
A0A0S2Z428	#N/A	60.0	45	45	44	39	42	36	30	32	29	2	2	2	100.20	92.74	77.42	19023972.5	16565436.5	6347170.1875	19023972.5	16565436.5	6347170.1875	Oxidation [M242; M279; M322; M452]; Carbamidomethyl [C51; C77; C474]	Oxidation [M242; M279; M309; M322; M452]; Carbamidomethyl [C51; C474]	Oxidation [M242; M279; M452]; Carbamidomethyl [C51; C474]
A0A384MDQ7	#N/A	46.7	-	12	9	-	4	3	-	4	3	-	4	3	-	7.97	3.31	-	2505694.875	656543.25	-	2505694.875	656543.25	-
A0A140VJM0	#N/A	116.5	-	3	-	-	3	-	-	3	-	-	3	-	-	6.02	-	-	1152367.5	-	-	1152367.5	-	-		-
A0A2U3TZH3	#N/A	54.3	-	-	11	-	-	5	-	-	5	-	-	5	-	-	14.98	-	-	8578610.328125	-	-	8578610.328125	-	-
Q9UHB9	Signal recognition particle subunit SRP68	70.7	1	-	-	1	-	-	1	-	-	1	-	-	2.56	-	-		-	-		-	-		-	-
B4DPP6	cDNA FLJ54371, highly similar to Serum albumin	70.3	39	30	33	25	21	23	23	20	19	23	20	19	56.90	43.08	53.86	365346311.84375	73209523.375	179353477.125	365346311.84375	73209523.375	179353477.125	Carbamidomethyl [C86; C95; C123; C124; C134; C201; C202; C210; C298; C311; C312; C509; C510; C520; C547; C600]; Oxidation [M120; M362]	Carbamidomethyl [C86; C95; C201; C202; C278; C279; C286; C298; C311; C312; C509; C510; C600]; Oxidation [M581]	Carbamidomethyl [C86; C95; C201; C202; C210; C278; C279; C286; C298; C509; C510; C547; C600]
Q00325	#N/A	40.1	-	6	-	-	3	-	-	3	-	-	3	-	-	1.84	-	-	606620.9375	-	-	606620.9375	-	-		-
Q96QA5	Gasdermin-A	49.3	2	-	-	1	-	-	1	-	-	1	-	-	1.89	-	-	1345394.875	-	-	1345394.875	-	-		-	-
Q8TDD1	ATP-dependent RNA helicase DDX54	98.5	1	-	-	1	-	-	1	-	-	1	-	-	2.07	-	-		-	-		-	-		-	-
P18583	#N/A	263.7	1	-	-	2	-	-	2	-	-	2	-	-	3.72	-	-		-	-		-	-		-	-
Q9NR30	Nucleolar RNA helicase 2	87.3	15	1	12	10	1	8	10	1	8	10	1	8	27.80	2.38	16.50	13402909.75		5686689.4375	13402909.75		5686689.4375
B7Z6Z4	#N/A	26.7	13	3	-	3	1	-	3	1	-	3	1	-	5.69	2.00	-	293166.5625		-	293166.5625		-			-
P42166	Lamina-associated polypeptide 2, isoform alpha	75.4	2	-	-	1	-	-	1	-	-	1	-	-	2.58	-	-		-	-		-	-		-	-
A0A024R8S5	#N/A	57.1	2	24	-	1	13	-	1	12	-	1	12	-	2.15	29.60	-		5096824.5	-		5096824.5	-		Oxidation [M324; M425]	-
P31151	#N/A	11.5	11	22	11	1	2	1	1	2	1	1	2	1	2.88	3.31	2.91		1175217.75	504701.53125		1175217.75	504701.53125		Oxidation [M13; M16]
Q8N5M9	Protein jagunal homolog 1	21.1	-	7	-	-	1	-	-	1	-	-	1	-	-	0.00	-	-		-	-		-	-		-
Q1KMD3	#N/A	85.1	2	-	-	2	-	-	2	-	-	2	-	-	3.49	-	-	1049717.75	-	-	1049717.75	-	-		-	-
A0A0J9YXF2	#N/A	41.5	-	4	-	-	2	-	-	2	-	-	1	-	-	0.00	-	-		-	-		-	-		-
V9HW22	#N/A	70.9	-	20	9	-	11	6	-	11	6	-	7	4	-	28.25	13.50	-	2919386.40625	1432049.21875	-	2919386.40625	1432049.21875	-
A0A024R4N0	#N/A	35.3	-	3	-	-	1	-	-	1	-	-	1	-	-	0.00	-	-		-	-		-	-		-
J3KPS3	Fructose-bisphosphate aldolase	39.8	13	8	4	5	3	2	5	3	2	5	3	2	10.02	4.15	3.55	4601808.25	1119892	399995.9375	4601808.25	1119892	399995.9375
Q08554	#N/A	99.9	9	-	10	6	-	6	6	-	6	6	-	6	19.15	-	18.64	9943074.25	-	4356131.5625	9943074.25	-	4356131.5625		-
P55072	Transitional endoplasmic reticulum ATPase	89.3	4	7	-	3	6	-	3	6	-	3	6	-	7.39	12.61	-	1746459.125	4371729.625	-	1746459.125	4371729.625	-			-
A0A024RDL1	#N/A	58.0	-	3	-	-	2	-	-	2	-	-	2	-	-	2.21	-	-		-	-		-	-		-
P31947	#N/A	27.8	-	-	6	-	-	2	-	-	2	-	-	1	-	-	3.70	-	-	306810.53125	-	-	306810.53125	-	-
Q05D08	#N/A	45.1	4	4	-	2	2	-	2	2	-	2	2	-	0.00	1.80	-			-			-			-
Q92878	DNA repair protein RAD50	153.8	1	1	-	1	1	-	1	1	-	1	1	-	2.23	0.00	-			-			-			-
Q96JP5	#N/A	63.4	2	-	-	1	-	-	1	-	-	1	-	-	3.10	-	-	717320.625	-	-	717320.625	-	-		-	-
K7ES00	#N/A	16.6	11	-	-	2	-	-	2	-	-	2	-	-	4.15	-	-		-	-		-	-		-	-
Q9H3N1	#N/A	31.8	-	8	-	-	2	-	-	2	-	-	2	-	-	5.34	-	-	634300.625	-	-	634300.625	-	-		-
P17900	Ganglioside GM2 activator	20.8	-	13	-	-	3	-	-	3	-	-	3	-	-	5.56	-	-	828724.4375	-	-	828724.4375	-	-		-
Q59ER5	#N/A	68.1	-	1	-	-	1	-	-	1	-	-	1	-	-	2.15	-	-		-	-		-	-		-
A0A087X117	#N/A	139.4	-	1	-	-	2	-	-	2	-	-	2	-	-	0.00	-	-		-	-		-	-		-
A8K690	cDNA FLJ76863, highly similar to Homo sapiens stress-induced-phosphoprotein 1 (Hsp70/Hsp90-organizing protein) (STIP1), mRNA	62.6	-	2	-	-	1	-	-	1	-	-	1	-	-	2.39	-	-	660880.6875	-	-	660880.6875	-	-		-
P62263	40S ribosomal protein S14	16.3	-	7	-	-	1	-	-	1	-	-	1	-	-	2.58	-	-	786555.1875	-	-	786555.1875	-	-		-
A8K6A6	cDNA FLJ78619, highly similar to Homo sapiens melanoma cell adhesion molecule (MCAM), mRNA	71.6	-	4	-	-	2	-	-	2	-	-	2	-	-	5.09	-	-	648314.0625	-	-	648314.0625	-	-		-
Q70UQ0	#N/A	39.3	-	10	-	-	4	-	-	4	-	-	4	-	-	8.70	-	-	534842	-	-	534842	-	-		-
A0A024QZD5	U1 small nuclear ribonucleoprotein 70 kDa	51.5	14	5	-	5	2	-	5	2	-	5	2	-	11.45	1.62	-	1276229.1875		-	1276229.1875		-			-
O95202	Mitochondrial proton/calcium exchanger protein	83.3	-	3	-	-	2	-	-	2	-	-	2	-	-	4.80	-	-	659817.625	-	-	659817.625	-	-		-
B3KNB4	#N/A	28.2	-	12	-	-	4	-	-	3	-	-	2	-	-	7.60	-	-	1562258.5	-	-	1562258.5	-	-		-
D6REE5	#N/A	34.9	-	-	3	-	-	1	-	-	1	-	-	1	-	-	1.82	-	-	223630.203125	-	-	223630.203125	-	-
P02042	#N/A	16.0	35	34	44	4	4	6	4	4	5	1	1	2	11.21	10.54	15.65									Carbamidomethyl [C94]
B4E3D4	cDNA FLJ56293, highly similar to Transmembrane glycoprotein NMB	68.0	-	1	-	-	1	-	-	1	-	-	1	-	-	2.07	-	-		-	-		-	-		-
F8VX04	#N/A	56.2	-	2	-	-	1	-	-	1	-	-	1	-	-	0.00	-	-		-	-		-	-		-
A0A024R1A3	Ubiquitin-activating enzyme E1	117.8	2	3	-	2	3	-	2	3	-	2	3	-	2.06	3.80	-		847127.75	-		847127.75	-			-
Q2NL82	Pre-rRNA-processing protein TSR1 homolog	91.8	1	-	1	1	-	1	1	-	1	1	-	1	2.98	-	2.48	25751528	-	11511244	25751528	-	11511244		-
A0A024R3R5	3-beta-hydroxysterol Delta (14)-reductase	70.7	-	3	-	-	2	-	-	2	-	-	2	-	-	4.27	-	-		-	-		-	-		-
Q6FHY3	LOR protein	26.0	-	3	-	-	1	-	-	1	-	-	1	-	-	1.88	-	-		-	-		-	-		-
P60709	#N/A	41.7	43	44	25	14	12	8	11	12	7	5	6	3	37.25	34.85	24.97	30807007.625	27284580	13430615.5	30807007.625	27284580	13430615.5	Oxidation [M153; M305; M325]	Carbamidomethyl [C285]; Oxidation [M305]	Oxidation [M305]
Q7Z4Z6	Signal peptidase complex catalytic subunit SEC11	21.6	-	4	-	-	1	-	-	1	-	-	1	-	-	2.45	-	-		-	-		-	-		-
B2RAQ9	Proteasome subunit beta	29.9	-	4	-	-	1	-	-	1	-	-	1	-	-	2.18	-	-	442520.0625	-	-	442520.0625	-	-		-
Q5JR94	40S ribosomal protein S8	24.2	22	9	-	4	2	-	4	2	-	4	2	-	7.93	3.93	-	696540.5625	1631983.3125	-	696540.5625	1631983.3125	-			-
P27348	#N/A	27.7	12	-	-	3	-	-	3	-	-	2	-	-	7.04	-	-	1425189.25	-	-	1425189.25	-	-		-	-
P00387	NADH-cytochrome b5 reductase 3	34.2	-	10	-	-	3	-	-	3	-	-	3	-	-	2.36	-	-	806320.5	-	-	806320.5	-	-		-
P16070	CD44 antigen	81.5	-	7	-	-	6	-	-	4	-	-	4	-	-	10.67	-	-	857335.9375	-	-	857335.9375	-	-	Oxidation [M709; M725]	-
A0A024QZN9	#N/A	34.5	-	13	-	-	4	-	-	4	-	-	4	-	-	8.69	-	-	5962314.125	-	-	5962314.125	-	-		-
P13674	Prolyl 4-hydroxylase subunit alpha-1	61.0	-	1	-	-	1	-	-	1	-	-	1	-	-	0.00	-	-		-	-		-	-		-
Q9P0L0	Vesicle-associated membrane protein-associated protein A	27.9	-	11	-	-	2	-	-	2	-	-	2	-	-	5.41	-	-	754574.125	-	-	754574.125	-	-		-
Q6UWP8	#N/A	60.5	25	26	19	5	8	5	5	7	4	5	7	4	16.73	22.60	16.22	636585.5	1140197.21875	1339375.78125	636585.5	1140197.21875	1339375.78125
P01833	#N/A	83.2	-	1	-	-	1	-	-	1	-	-	1	-	-	1.92	-	-	407475.15625	-	-	407475.15625	-	-		-
P13010	X-ray repair cross-complementing protein 5	82.7	8	6	5	7	4	4	6	4	4	6	4	4	9.17	2.82	4.91	2171113.5625		631945.4375	2171113.5625		631945.4375	Carbamidomethyl [C493]	Carbamidomethyl [C493]
Q6IPH7	60S ribosomal protein L14	23.8	5	5	-	1	1	-	1	1	-	1	1	-	0.00	2.37	-			-			-			-
A0A024RB16	Family with sequence similarity 62 (C2 domain containing), member A, isoform CRA_a	123.9	-	1	-	-	1	-	-	1	-	-	1	-	-	2.38	-	-	493791.78125	-	-	493791.78125	-	-		-
H3BN98	40S ribosomal protein S15a (Fragment)	27.2	-	3	-	-	1	-	-	1	-	-	1	-	-	1.90	-	-		-	-		-	-		-
Q15293	#N/A	38.9	-	8	-	-	2	-	-	2	-	-	2	-	-	6.88	-	-		-	-		-	-		-
P48735	#N/A	50.9	3	-	-	1	-	-	1	-	-	1	-	-	2.42	-	-		-	-		-	-		-	-
V9HWP2	#N/A	92.4	15	33	-	12	28	-	12	26	-	12	25	-	19.84	76.99	-	5893576.875	95632466.6875	-	5893576.875	95632466.6875	-		Oxidation [M293]	-
